# Supplementary material for: Sequence-structure-function characterization of the emerging tetracycline destructase family of antibiotic resistance enzymes
Source: Commun Biol. 2024 Mar 16;7:336. doi: 10.1038/s42003-024-06023-w (PMC10944477; doi:10.1038/s42003-024-06023-w)
Supplement: Supplementary file 3 — Supplementary Data 1 [file 42003_2024_6023_MOESM3_ESM.xlsx]

## Sheet: SuppTab01_HMM-seqs
Supplementary Table 1. Sequences used to construct profile HMMs
hmm01		hmm02-combined		hmm02-type1		hmm02-type2
name	accession	name	accession	name	accession	name	accession
TetX	AAA27471.1	TetX	AAA27471.1	TetX	AAA27471.1	Tet47	WP_99982804.1
TetX7	AMP54443.1	TetX3	QBQ85438.1	TetX3	QBQ85438.1	Tet48	WP_99982805.1
TetX8	AMP57029.1	TetX4	QBQ69719.1	TetX4	QBQ69719.1	Tet49	WP_99982806.1
TetX9	QJX65215.1	TetX5	WP_150378267.1	TetX5	WP_150378267.1	Tet50	WP_99982807.1
TetX10	WP_80693088.1	TetX6	QHN11884.1	TetX6	QHN11884.1	Tet51	WP_99982808.1
TetX11	QJX65213.1	TetX7	AMP54443.1	TetX7	AMP54443.1	Tet52	WP_99982809.1
TetX12	WP_107046667.1	TetX8	AMP57029.1	TetX8	AMP57029.1	Tet53	WP_99982810.1
TetX13	AMP54221.1	TetX9	QJX65215.1	TetX9	QJX65215.1	Tet54	WP_99982811.1
Tet47	WP_99982804.1	TetX10	WP_80693088.1	TetX10	WP_80693088.1	Tet55	WP_148044404.1
Tet48	WP_99982805.1	TetX11	QJX65213.1	TetX11	QJX65213.1	Tet56	WP_3635403.1
Tet49	WP_99982806.1	TetX12	WP_107046667.1	TetX12	WP_107046667.1	MQ776	KX161712.1
Tet50	WP_99982807.1	TetX13	AMP54221.1	TetX13	AMP54221.1	MQ1435	KX161713.1
Tet51	WP_99982808.1	TetX14	WP_15345556.1	TetX14	WP_15345556.1	G42_17	NODE_9_length_1642
Tet52	WP_99982809.1	TetX15	QQN89110.1	TetX15	QQN89110.1	TetHMM04	WP_94089728.1
Tet53	WP_99982810.1	Tet47	WP_99982804.1	TetHMM01	WP_75168333.1	TetHMM05	WP_44012519.1
Tet54	WP_99982811.1	Tet48	WP_99982805.1	TetHMM13	WP_64970078.1	TetHMM05	WP_44012519.1
Tet55	WP_148044404.1	Tet49	WP_99982806.1
Tet56	WP_3635403.1	Tet50	WP_99982807.1
		Tet51	WP_99982808.1
		Tet52	WP_99982809.1
		Tet53	WP_99982810.1
		Tet54	WP_99982811.1
		Tet55	WP_148044404.1
		Tet56	WP_3635403.1
		MQ776	KX161712.1
		MQ1435	KX161713.1
		G42_17	NODE_9_length_1642
		TetHMM04	WP_94089728.1
		TetHMM05	WP_44012519.1
		TetHMM05	WP_44012519.1
		TetHMM01	WP_75168333.1
		TetHMM13	WP_64970078.1

## Sheet: SuppTab02_HMM-hits
Supplementary Table 2. Synthesized and screened HMM hit sequences
cons_name	seq_name	seq_AA	seq_nuc (CO)	func
TetHMM01	WP_075168333.1	MTLKPVNKNMTLLKHKKITIIGAGPVGLTMARLLQQNGVDITVYERDKDQDARIFGGTLDLHRDSGQEAMKRAGLLQTYYDLALPMGVNIVDEKGNILTTKNVRPENRFDNPEINRNDLRTILLNSLQNDTVIWDRKLVTLEPDKEKWILTFEDKSSETADLVIIANGGMSKVRKFVTDTEVEETGTFNIQADIHQPEVNCPGFFQLCNGKRLMAAHQGNLLFANPNNNGALHFGISFKTPDEWKSKTQVDFQDRNSVVDFLLKKFSDWDERYKELIRLTSSFVGLATRIFPLDKSWKSKRPLPITMIGDAAHLMPPFAGQGVNSGLMDALILSDNLTNGKFNSIEEAIENYEQQMFAYGREAQAESIINETEMFSSDFSFQKLMNL	ATGACCCTGAAACCGGTCAACAAAAACATGACCCTGCTGAAACACAAAAAGATTACCATCATTGGCGCAGGTCCGGTTGGTCTGACCATGGCACGTCTGCTGCAACAAAACGGCGTTGATATCACCGTCTACGAACGCGATAAAGACCAGGACGCACGTATTTTTGGCGGTACCCTGGATCTGCATCGCGATTCTGGTCAGGAAGCTATGAAACGTGCGGGTCTGCTGCAAACCTATTACGATCTGGCTCTGCCGATGGGCGTTAACATCGTTGACGAAAAAGGCAACATCCTGACCACCAAAAACGTTCGTCCGGAAAACCGCTTCGACAATCCGGAAATCAACCGTAACGACCTGCGTACCATTCTGCTGAATAGCCTGCAGAACGACACCGTTATC…	Y
TetHMM02	AMP57017.1	METLDLHKGSGQEAMKKAGLLQTYYDLALPMGVNIADEKGNILTTKNVKPENRFDNPEINRNDLRTILLNSLQNDTVIWDRKLVTLEPDKEKWTLTFEDKPSETADLVILANGGMSKVKNFFPDTEVEETGTFNIQADIHQPEVNCPGFFQLCNGNRLMAAHQGNLLFANPNNNGALHFGISFKTSDEWKSKTLVDFQDRNSVVDFLLKKFSDWDERYKELIRVTSSFVGLATRIFPLGKSWKSKRPLPITMIGD	ATGGAAACCCTGGATCTGCATAAAGGCAGCGGTCAGGAAGCAATGAAAAAAGCGGGTCTGCTGCAGACCTATTACGATCTGGCTCTGCCGATGGGCGTTAATATTGCGGACGAGAAAGGCAACATCCTGACCACCAAAAACGTCAAACCGGAGAACCGCTTCGATAACCCGGAAATCAACCGTAACGATCTGCGTACCATTCTGCTGAACAGTCTGCAGAACGACACCGTTATCTGGGATCGTAAACTGGTCACCCTGGAACCGGATAAAGAGAAATGGACCCTGACCTTCGAGGATAAACCGTCTGAAACCGCGGATCTGGTTATTCTGGCTAACGGCGGCATGAGCAAAGTCAAAAACTTCTTCCCGGATACCGAAGTCGAAGAAACCGGTACCTTC…	N
TetHMM03	WP_010652895.1	MSKIQRILVIGAGVAGPAVCYWLKKFGFSPTLIEKNSSPRKSGYAIDIRGIATSLVKKMGIYEEIYAKRTQIQNGCYVNAQGNILHQEEGAKFGFRKEDEIELVRGELVEILMQLIKGIPCYYDRNVEQIEQQKDGLKVIFNGGLTEQYDLVIGADGLHSSTRRMVFSKEEYNLVSLGSYISVCSIPNYLNLNKSEFLFELDQKLIHLSNDRTPTMAHAGFMFRSNHQLNDIRDEQEQKEFLRTTFRDLGWESNKILELMEQSNDFYFDAIMQVKMKSWTKGRVALLGDSGYCASPLSGQGTSLALVGAYILAGELQAARDNHANAFDKYNQLLRPYVQMNQDFGVWVSNTFLLPDEVSKEAVEERAAKAMAELHNAAHAMVLPEYKTTS	ATGAGCAAAATCCAGCGCATTCTGGTCATTGGTGCAGGCGTTGCAGGTCCGGCAGTTTGTTACTGGCTGAAAAAATTCGGGTTCTCCCCGACCCTGATCGAGAAAAACAGCAGTCCGCGTAAAAGCGGCTACGCGATTGATATTCGCGGTATTGCGACCAGCCTGGTCAAAAAGATGGGCATCTACGAAGAAATTTACGCGAAACGTACCCAGATTCAGAACGGTTGCTACGTTAACGCGCAGGGTAATATCCTGCATCAGGAAGAAGGCGCGAAATTTGGCTTCCGCAAAGAGGACGAAATTGAACTGGTACGCGGCGAACTGGTCGAAATCCTGATGCAGCTGATCAAAGGCATTCCGTGCTACTACGATCGCAACGTCGAACAGATCGAACAGCAG…	N
TetHMM04	WP_094089728.1	MSKNIKILVVGAGIAGPAICYWLKRFGFSPVLIEKYASIRKGGQALDIRGIATHLARVMGIYDQICDRRTRIECGRFVDSAGKVLHEEHGEKFGFRQDDEVEILRGDLVEILMKTIADVPCYFNKSIISMQQNADKVIVKFKDGKIENYDIVIGADGIHSATRRMIFDKNEYQLIHLGSYLSTFTIPNYLGLSHTDLECEANHKLVSINSDNNPEIARAGFMFRSQHILKDIRDEHEQKQFLCDTFRDFGWETQNILNRMPESDDFYFDAITQVRMNSWTKGRIALIGDAGYCPSPLSGQGNNLAFVGAYILAGELKTANANYMQAFSRYNALLRSFVDTNQEFGVWVSKSFLVEDEVSKEIAEERSNRILAMIKLVSNAIILPQYE	ATGAGCAAAAACATCAAAATCCTGGTCGTCGGTGCAGGTATTGCAGGTCCGGCAATTTGTTACTGGCTGAAACGTTTTGGGTTCTCTCCGGTCCTGATCGAAAAATACGCGAGCATTCGCAAAGGCGGTCAAGCACTGGATATTCGCGGTATTGCAACCCATCTGGCTCGCGTTATGGGTATCTACGATCAGATTTGCGATCGCCGTACCCGTATTGAGTGCGGTCGTTTCGTTGATAGCGCGGGTAAAGTTCTGCACGAAGAACACGGCGAAAAATTCGGCTTCCGTCAGGACGACGAAGTTGAAATTCTGCGCGGCGATCTGGTTGAGATCCTGATGAAAACCATTGCCGACGTTCCGTGCTACTTCAACAAATCCATCATCAGCATGCAGCAGAAC…	Y
TetHMM05	WP_044012519.1	MYKNIKILVIGAGIAGPAICYWLRRFGFSPVLIEKYASIRKGGQALDVRGIATHIAKEMGIYDQICGMRTRIECGRFVDSSGKVLHEEHGEKFGFRQDDEVEIVRGDLVEILMKTITDIPCYFNQSIISIQQNSDHVTVNFKDGQVEHYDLVIAADGIHSATRRMVFDKNEYQLIHLGAYLSTFTIPNYLNLRHIDLECEANHKLVSINNDNDPEIARAGFMFLSQHILKDIRDEHEQKQFLCDTFRDFGWETQNILNRMSESDDFYFDAITQVKMNSWTKGRIALIGDAGYCPSPLSGQGNNLAFVGAYILAGELKAADGNYMQAFTRYNALLRPFVDANQEFGVWVSKSFLVEDEVSKEIAEERSNRTLALIKSVSNAITLPQYE	ATGTACAAAAACATCAAAATCCTGGTCATCGGTGCAGGTATTGCAGGTCCGGCAATTTGTTACTGGCTGCGTCGTTTTGGTTTTAGCCCGGTCCTGATCGAAAAATACGCGAGCATTCGCAAAGGCGGTCAAGCACTGGACGTTCGCGGTATTGCAACCCATATCGCCAAAGAGATGGGCATCTACGACCAAATCTGCGGTATGCGTACCCGTATTGAGTGCGGTCGTTTCGTTGATAGCAGCGGTAAAGTTCTGCACGAAGAACACGGCGAAAAATTCGGCTTCCGTCAGGACGACGAAGTTGAAATTGTTCGCGGCGATCTGGTCGAAATCCTGATGAAAACCATCACCGACATCCCGTGCTACTTCAACCAGAGCATCATCAGCATCCAGCAGAAC…	Y
TetHMM06	WP_057140227.1	MKTVVVSGASVAGTAAAYWLGRHGYSVTMVERHPGLRPGGQAIDVRGPALDVLERMGLLAAAPEHKTRIRGASFVDRDGNELFRDTESTPTGGPVNSPDIELLRDDLVELLYGATQPSVEYLFDDSISTLQDDGDSVRVTFERAAAREFDLVIGADGLHSNVRRLVFGPEEQFVKRLGTHAAIFTVPNFLELDYWQTWHYGDSTMAGVYSARNNTEARAALAFMDTELRIDYRDTEAQFAELQRRMAEDGWGGAPLLHYMRSAPDFYFDEMSQILMDRWSRGRVALVGDAGYCCSPLSGQGTSVALLGAYILAGELKAAGDDYQLGFANYHAEFHGFVERNQWLVSDNIPGGAPIPQEEFERIVHSITIKDY	ATGAAAACCGTTGTTGTTAGCGGCGCGTCAGTTGCAGGTACCGCAGCAGCATATTGGCTGGGTCGTCACGGTTACTCCGTTACCATGGTTGAACGTCATCCGGGTCTGCGTCCGGGCGGTCAAGCAATTGACGTTCGCGGTCCGGCACTGGACGTTCTGGAACGTATGGGTCTGCTGGCAGCAGCACCGGAACATAAAACCCGTATTCGCGGTGCAAGTTTTGTTGATCGCGACGGTAACGAACTGTTTCGCGATACCGAAAGTACCCCGACCGGCGGTCCGGTTAATAGTCCGGATATTGAACTGCTGCGCGACGATCTGGTTGAACTGCTGTATGGCGCAACCCAACCGTCTGTAGAATACCTGTTCGACGATAGCATTTCCACCCTGCAAGATGAC…	N
TetHMM07	WP_036504351.1	MTSTSPLANKTVLISGASIAGPALAYWLARYGFTVTVVEQAPALREGGYKVDIRGAAMEVIRRMGLLDEIRRASTDIRGGAWVNAAGKPLATLDADLIGLRNPGDDEVLRGDLARILFDATKGDVEYRFGDSITDLTQYDNGVAVRFRHAEPQMFDLVIGADGLHSTVRRLAFGPEDEFVRHTGTMACVITVPNYLNLDHWELLHPTPGRIVQMYSTHESTAKAQFIFPAPGQLPDRRDVAAQRRVVAEAFADGGWETSTLVRAMADSPDFYFDSVSQIHLENWADRRVALVGDAAYCPSPLSGQGTSMALVGAYVLAGELKSAAGAHEAGFDAYRRRAGGYVERNLTLGWNNATGMVAGSTRAIRMQTTMLRLLRHLPWKGLALRPITKPLAEAANAI…	ATGACCAGTACCAGTCCGCTGGCAAACAAAACCGTTCTGATTAGCGGCGCAAGTATTGCAGGTCCGGCACTGGCATATTGGCTGGCACGTTACGGCTTCACCGTTACCGTTGTTGAACAGGCACCGGCACTGCGCGAAGGCGGTTATAAAGTTGATATTCGCGGCGCGGCAATGGAAGTTATCCGTCGTATGGGTCTGCTGGACGAAATTCGTCGCGCATCTACCGATATTCGCGGCGGTGCTTGGGTTAACGCAGCAGGTAAACCGCTGGCAACCCTGGACGCTGATCTGATTGGTCTGCGTAATCCGGGCGACGACGAAGTTCTGCGCGGCGATCTGGCACGTATTCTGTTTGACGCAACCAAAGGCGACGTAGAATACCGTTTTGGCGATAGCATC…	N
TetHMM08	WP_103233237.1	MTLKHKKIAIIGAGPVGLTMAVLLQHKGVEVTVYERDLNAQTRVWGGTLDLHQQSGQKAMKKAGLLDQYYAAALPMGINIADKQGDILFTKKITPENQYDNPEINRNHLREMLLGSLADHTVIWDMNFTGMEENDGTWLLHFEDKPDVTADLVIGANGGMTRVKKYVTDAEVEETGTFIIQGDIPEPEKACPEFFEWCDGKRPMAAVEGSLLVANPYNNGALTYGVIFKKPEEWKDGCTLDFKNTEEVCQFLSERFSSWSKLYQQLFRSTSFFVGLPTRKIPLDKPWKSNRSLPVTLIGDAAHLMPPFAGQGVNTGLLDALILSENLTDGKYQTISEAINAYEQQMFVYAKEAQLESGKNELQMRDVNFSFTSLIQ	ATGACCCTGAAACACAAAAAGATTGCGATCATTGGCGCAGGTCCGGTTGGTCTGACCATGGCAGTTCTGCTGCAGCATAAAGGCGTTGAAGTCACCGTTTACGAACGCGATCTGAACGCACAAACCCGCGTTTGGGGCGGTACGCTGGATCTGCATCAACAAAGCGGTCAGAAAGCGATGAAAAAAGCGGGCCTGCTGGATCAGTATTACGCTGCTGCTCTGCCGATGGGTATTAACATCGCGGATAAACAAGGCGATATCCTGTTCACCAAAAAGATTACCCCGGAGAACCAGTACGACAACCCGGAAATCAACCGTAATCATCTGCGCGAAATGCTGCTGGGTAGTCTGGCTGATCATACCGTTATCTGGGACATGAACTTCACCGGTATGGAAGAA…	N
TetHMM09	OJU80684.1	MLKNKNILISGAGVAGLTLAFWLKRFGFNPTLVEKHPTLRLGGYKIDIRGVALEILKRMEIYSLVAEHRTAISHAVFVDKAGKQVSQVSADFCGTRMEGVDLEIMRGNLCLIMKDALGEVECLFDDTVTHIAQGINGVTVRFEKHTPRLFDLVIGTDGLHSTIRKLTFGDEFIFSREFGVYLSVFSIPNFLNLDACEIEHHSFRKFVNLYRDGNDINAKVAMAFSIDKPFYSRDQNEQKKLIEEIFANSDWEMSRILEAMKDSSDFYFDSMAQIHMPLWSKDRVTLVGDAAYSATPMSGQGTSIAIAGAYVLAGELSDAEGDYQVAFSNYEKLIRPFVEKNQALAHVSARIMKGSFYSVWLHKIASIMPAKVLHYFKNLALNRTTKAANALILKEYNEK…	ATGCTGAAAAACAAAAACATCCTGATCAGCGGTGCAGGCGTTGCAGGTCTGACCCTGGCATTTTGGCTGAAACGTTTCGGGTTCAACCCGACCCTGGTAGAAAAACATCCGACCCTGCGTCTGGGCGGTTATAAAATCGATATTCGCGGCGTTGCACTGGAGATTCTGAAACGCATGGAGATCTATAGCCTGGTTGCCGAACATCGTACCGCGATTAGCCACGCGGTTTTTGTCGACAAAGCAGGTAAACAGGTTAGCCAAGTTAGCGCAGACTTTTGCGGTACCCGTATGGAAGGCGTTGATCTGGAAATCATGCGCGGTAACCTGTGCCTGATCATGAAAGACGCACTGGGCGAAGTAGAGTGTCTGTTTGACGATACCGTCACCCATATTGCGCAG…	N
TetHMM10	WP_039796849.1	MTTTRQFTNKTVLISGASVAGPALAYWLTRHGFTVTVVEQAPALREGGYKVDLRGVAMEVVERMGLMPEIREASTAMRGGAWVDDSGKALATLGPELIGLRSPGDDEVLRGDLAHILFDATKGRVEYLFGDSITGLAQQTDGVTVRFRNAEPRVFDLVIGADGIHSTVRRLAFGPEERFARHTGMAACVISVPNNLDLDHWELVHPTPGRVVQVYSTRRSSAKAQFIFQAPEQLPDRRDRAAQQQLVADAFAGAGWETPNLVRAMPESPDFYFDSVSQIHLDQWSAGRVALVGDAAYCPSPLSGQGTSMALVGAYVLAGELKAAAGDHNAAFDRYQRAMRDYVTRNLTLGWNNATQMVAADQRAIRTQTTMLRMLRHMPWKGLALRPIIKPLERAANAI…	ATGACCACCACCCGTCAGTTCACCAACAAAACCGTTCTGATTAGCGGCGCAAGCGTTGCAGGTCCGGCACTGGCATATTGGCTGACCCGTCACGGCTTTACCGTTACCGTTGTTGAACAGGCACCGGCACTGCGCGAAGGCGGTTATAAAGTTGATCTGCGCGGCGTTGCAATGGAAGTTGTCGAACGTATGGGTCTGATGCCGGAAATTCGCGAAGCGAGCACCGCAATGCGCGGCGGTGCTTGGGTTGACGATTCTGGTAAAGCACTGGCAACCCTGGGTCCGGAACTGATTGGTCTGCGTAGTCCGGGCGACGACGAAGTTCTGCGCGGCGATCTGGCACATATTCTGTTTGACGCAACCAAAGGCCGCGTAGAATACCTGTTTGGCGATAGCATT…	N
TetHMM11	TE_WC1_tet_destruct	GTMTMRIDTDKQMNLLSDKNVAIIGGGPVGLTMAKLLQQNGIDVSVYERDNDREARIFGGTLNLHKGSGQEAMKKAGLLQTYYDLALPMGVNIADKKGNILSTKNVKPENRFDNPEINRNDLRAILLNSLENDTVIWDRKLVMLEPGKKKWTLTFENKPSETADLVILANGGMSKVRKFVTDTEVEETGTFNIQADIHQPEINCPGFFQLCNGNRLMASHQGNLLFANPNNNGALHFGISFKTPDEWKNQTQVDFQNRNSVVDFLLKEFSDWDERYKELIHTTLSFVGLATRIFPLEKPWKSKRPLPITMIGD	ATGACCATGCGCATCGATACCGATAAGCAGATGAACCTGCTGAGCGACAAGAACGTTGCAATTATTGGCGGCGGTCCGGTTGGTCTGACCATGGCAAAACTGCTGCAGCAGAACGGTATTGACGTCAGCGTTTACGAACGCGATAACGATCGCGAAGCACGTATTTTTGGCGGTACCCTGAACCTGCATAAAGGTTCTGGTCAGGAAGCGATGAAAAAAGCGGGTCTGCTGCAAACCTATTACGATCTGGCTCTGCCGATGGGCGTCAACATCGCGGATAAGAAGGGCAACATCCTGAGCACCAAGAACGTCAAACCGGAAAACCGCTTCGATAACCCGGAAATCAACCGTAACGATCTGCGCGCAATTCTGCTGAATAGCCTGGAGAACGACACCGTT…	N
TetHMM12	WP_104630373.1	MSGPRVLVAGASIAGPAVAHWLRRRGAAVTVVERAPGLRPGGQAVDARGVAKEVIGRMGLDAAVRAACTDTAGAHTVDAGGQVLETFRADDDGGDGFIADIEILRGDLSQVLYDDTRDGVEYLFGDRIAELAQDADGVDVVFAGGDRRRFDLVIGADGLHSELRAMVFGPHERFLRRLGHVLAFYSVPNEFGLDRWLLEYQDQESGRSALLRPIQDATRAMAMFYSASADFDVDYRDVAAQKRLLRERMAGLGWLAPDILAHLDDTPDFYLDQVAQVVMDRWSSGRVGLLGDAAFSSSPMSGQGTGLALVGAYLLAGELAAAEWDPGTGFARYEARMRPFVEANQEIGRLNARSREVPGPDAEPRPDFTSEWFTELVGRAINGIELPDYVEVPDSVAPA…	ATGAGTGGTCCGCGCGTTCTGGTTGCAGGCGCAAGTATTGCAGGTCCGGCTGTTGCACATTGGCTGCGTCGTCGCGGCGCTGCAGTTACCGTTGTTGAACGCGCACCGGGTCTGCGTCCGGGTGGTCAAGCAGTTGACGCACGCGGCGTTGCAAAAGAGGTTATCGGTCGTATGGGTCTGGATGCAGCAGTTCGCGCAGCTTGTACCGATACCGCAGGCGCACATACCGTTGACGCAGGTGGTCAAGTTCTGGAAACCTTTCGCGCAGACGATGACGGCGGCGACGGTTTTATTGCAGATATCGAAATTCTGCGCGGCGATCTGAGTCAAGTTCTGTACGACGATACCCGCGACGGCGTAGAATACCTGTTTGGCGATCGCATTGCGGAACTGGCACAA…	N
TetHMM13	WP_064970078.1	MTMRIDTDKQMNLLSDKNVAIIGGGPVGLTMAKLLQQNGIDVSVYERDNDREARIFGGTLDLHKGSGQEAMKKAGLLQTYYDLALPMGVNIADEKGNILSTKNVKPENRFDNPEINRNDLRTILLNSLQNDTVIWDRKLVTLEPDKEKWTLTFEDKPSETADLVIIANGGMSKVRKFVTDTEVEETGTFNIQADIHQPEVNCPGFFQLCNGNRLMAAHQGNLLFANPNNNGALHFGISFKTSDEWKSKTLVDFQDRNSVVDFLLKKFSDWDERYKELIRVTSSFVGLATRIFPLDKSWKSKRPLPITMIGDAAHLMPPFAGQGVNSGLMDALILSDNLTNGKFNSIEEAIENYEQQMFIYGKEAQEESTQNEIEMFKPDFTFQQLLNV	ATGACCATGCGCATCGATACCGACAAACAGATGAACCTGCTGAGCGACAAAAACGTCGCAATTATTGGCGGCGGTCCGGTTGGTCTGACCATGGCAAAACTGCTGCAGCAGAACGGTATCGACGTTAGCGTCTACGAACGCGATAACGATCGCGAAGCACGTATTTTTGGCGGTACCCTGGATCTGCATAAAGGTTCTGGCCAGGAAGCAATGAAAAAAGCGGGTCTGCTGCAGACCTATTACGATCTGGCTCTGCCGATGGGCGTTAACATTGCGGACGAAAAAGGCAACATCCTGAGCACCAAAAACGTCAAACCGGAGAACCGCTTCGATAACCCGGAAATCAACCGTAACGACCTGCGTACCATTCTGCTGAATAGCCTGCAGAACGATACCGTC…	Y
TetHMM14	WP_005790841.1	MSLLNNKKVAIIGGGPVGLTMANLLQQNGIDITVYERDENPKARVWGGTLDLHKNSGQEAMKKVGLLQTYYDLALPMGVNFADEKGNIIATRNPTLENKFDNPEINRNALRKMLLGSLKNDTVVWDRKSIGLEQENGKWLLHFENKPTALADFIIVSNGGMSKIRNFVSDNEVEETGTFIIQGDIPEPETNCPEFYKLCNNNRLMTAHQGNLLVANPFNNGMLTYGVIFKKPEEWNNGKGLDFKDTKSVSEFLTNRFSNWSNEYKELIRSTTFFVGLTIKIFPLDKKPWKSNRPLPITLIGDTAHLMPPFAGQGVNIGLMDALILSENLTNGKFGTIQSAIDDYEQRMFVYATEAQADSTKNEIEMRNPSFTFQQLMNV	ATGAGCCTGCTGAACAACAAAAAAGTCGCGATCATTGGCGGCGGTCCGGTTGGTCTGACCATGGCAAATCTGCTGCAGCAGAACGGCATTGACATCACCGTCTACGAACGCGACGAAAATCCGAAAGCACGCGTTTGGGGCGGTACGCTGGATCTGCATAAAAACAGCGGCCAGGAAGCAATGAAAAAAGTCGGCCTGCTGCAGACCTATTACGATCTGGCTCTGCCGATGGGCGTTAATTTTGCGGACGAGAAAGGCAACATCATTGCGACCCGTAATCCGACCCTGGAGAACAAATTCGATAACCCGGAAATCAACCGTAACGCACTGCGTAAAATGCTGCTGGGTAGCCTGAAAAACGACACCGTTGTTTGGGATCGCAAAAGCATCGGCCTGGAA…	N
TetHMM15	WP_099049846.1	MVLNHKKVAIIGAGPVGLTMAVLLQQKGVEVNVYERDLNAQTRVWGGTLDLHKESGQKAIKKAGLLDQYYATALPMGIKISDEQGNVLFTKEITPENQYENPEINRNHLREMLLGSLADDTVIWEMNFTGMEEHDGKWLLHFKDKPDVTADLVIGANGGMSKVRKYATEAEVEETGTFIIQGDVPQPEKACPEFFNWCEGKRPMAAFEGNLLVANPYNNGALTYGVIFKKPEEWKEGCNLDFKDTEQVRQFLSERLSSWNELYQQLFLSTSFFVGLPTRKIPLDKPWKNNRPLPVTLIGDAAHLMPPFAGQGVNSGLMDALILSENLTEGAYQTISEAINAYEKEMFLYAGEAQLESSKNELEMRDVNFSFTSLIQ	ATGGTGCTGAACCACAAAAAAGTCGCGATCATTGGCGCAGGTCCGGTTGGTCTGACCATGGCAGTTCTGCTGCAACAGAAAGGCGTAGAAGTCAACGTTTACGAACGCGATCTGAACGCACAAACCCGCGTTTGGGGCGGTACGCTGGATCTGCATAAAGAAAGCGGCCAGAAAGCGATCAAAAAAGCGGGCCTGCTGGATCAGTATTACGCTACCGCTCTGCCGATGGGTATCAAAATCTCTGACGAACAGGGCAACGTACTGTTTACCAAAGAGATCACCCCGGAAAACCAGTACGAGAACCCGGAAATCAACCGTAATCATCTGCGCGAAATGCTGCTGGGTAGTCTGGCTGACGATACCGTTATCTGGGAAATGAACTTCACCGGCATGGAAGAA…	N
TetHMM16	WP_082570509.1	MSPAGSPTTFGCMANERKMKVLVSGAGAAGQAVGYWLARHGFETTVVEQAPAPRIGGFATDLRGPAAEVADRMGIGDGCREARVRLQEIAFLGPHGDVQFKTDGNWNAGGDDIEILRDDLSSLLHSARESVDGLDYRFGDSIASIVQDDDGVDVTFVNNSPERYDLVIGADGLHSNVRSLVFGPEHEYTKPIGHYVGIFTIPNLFDMDSQWFICTLPGKLVSVMQYGLDKHTRAMFIYSSPPLDFDKRDREAQKAIIKEAMKDDIEYWAVERLLGAIDSADDLYFDEVAQIHMPTWHDGRVCLLGDAGYAPTLLAGQGTSIAVVGAYVLAGELKRAQGDPSVAFPKYESAMRHYAEQNQKLVFGAEEFRIPTSWEDIERRDAEVLKIMETGEDDRTGGA…	ATGAGTCCGGCAGGTAGTCCGACCACCTTTGGTTGTATGGCGAACGAGCGCAAAATGAAAGTTCTGGTTAGCGGCGCAGGCGCAGCAGGTCAAGCAGTTGGTTATTGGCTGGCACGTCATGGCTTTGAAACCACCGTTGTTGAACAGGCACCGGCACCGCGTATTGGCGGTTTTGCAACCGATCTGCGCGGTCCGGCTGCAGAAGTTGCTGATCGTATGGGTATTGGGGACGGTTGTCGCGAAGCACGCGTTCGTCTGCAAGAAATTGCATTTCTGGGTCCGCACGGCGACGTTCAGTTTAAAACCGACGGTAATTGGAACGCAGGCGGCGACGATATCGAAATTCTGCGCGACGATCTGAGTAGTCTGCTGCATTCTGCACGCGAAAGCGTGGACGGT…	N
TetHMM17	WP_098615093.1	MYNSKKRIAIIGAGPGGLTLARILQQAGFEPLIYERESSPTERSQGGTLDLETHTGQKALQVAGLMKEFEKVCRYEGQVLKIMNKHGHLRYKNDFQNNEDYSRPEIDRADLRDLLLNSLHPNSVQWGYRLIQAVPVAKNQYELQFEHGEKITVDLVIAADGAFSKIRPLVSQASANYSGISMIELSIKNVADQHPDILKFNGSGSMFAMGDNKTLMAQVNGDNRIRVYLGFKTSYNFLDECDIAFHEPENAKRELLKYFDDWSEDLKKYILDANGEILPRRIYMLPVHHRWEHKPGVTLIGDAAHLMSPFAGAGANLAMLDGTELALSIINHSTLEDAIRIYEAKMFAYAGEMAAITQANLDLFFSDRADEKLEEFFHNIQH	ATGTACAACAGCAAAAAACGCATCGCGATCATTGGCGCAGGTCCGGGCGGTTTAACCTTAGCACGTATTCTGCAGCAGGCAGGTTTTGAACCGCTGATTTACGAACGCGAAAGTAGTCCGACCGAACGTAGTCAAGGCGGTACCTTAGATCTGGAAACCCATACCGGTCAGAAAGCGTTACAGGTTGCCGGCCTGATGAAAGAATTCGAGAAAGTTTGCCGCTACGAAGGTCAGGTTCTGAAAATCATGAACAAACACGGCCACCTGCGCTACAAAAACGACTTCCAGAACAACGAGGACTATAGCCGTCCGGAAATTGATCGCGCTGATTTACGCGATCTGCTGCTGAATAGCCTGCATCCGAACTCAGTTCAGTGGGGTTATCGTCTGATTCAGGCA…	N
TetHMM18	WP_065160992.1	MLLKDKKIAIIGAGPIGLTFAKLLQQKGADVNVYERDKDPQTRIWGGTLDIHKDSGQKTLKEAGLLDKYLALATPMGATITDEKGNVLSVKHVTLDNQHDNPEINRNTLRIMLLDNLTENTVIWDQKCIDIEVSHDKWLLHFENGTYALADFVIAANGGMSKIRKYVTDTLVEDTGTMIIQGDIPQPEINAAEFFRFCNGNRTMTSYQGHLLVVNPCNNNELSHGIILKRPDSQDTNTPNLQDTESIREFLLNKFTHWDGLYKRLLKSTPSFRSLSIRKFPLEKSWKNNRPLPITLIGDAAHLMPPFAGQGVNTGLVDALVLSENLTNGKFETIQAAISNYEQQMFIYAGKAQLESCENEILMQQPDFSFQQLIL	ATGCTGCTGAAAGACAAAAAGATTGCGATCATTGGCGCAGGTCCGATTGGTCTGACCTTTGCAAAACTGCTGCAGCAGAAAGGCGCAGATGTTAACGTCTACGAGCGCGATAAAGATCCGCAAACCCGTATTTGGGGCGGTACGCTGGATATTCACAAAGACAGCGGCCAGAAAACCCTGAAAGAAGCGGGCCTGCTGGATAAATACCTGGCTCTGGCTACCCCGATGGGCGCAACCATTACCGACGAAAAAGGCAACGTTCTGAGCGTTAAACACGTCACCCTGGATAACCAGCACGATAACCCGGAAATCAACCGTAATACCCTGCGTATCATGCTGCTGGATAACCTGACCGAAAACACCGTCATCTGGGACCAGAAATGCATCGACATCGAGGTT…	N
TetHMM19	WP_003039540.1	MKKIAINGTGISGLTLAWWLRKYGFEPTLFEKASELRNGGYLVDFWGPACEIMKKMGLFDQLKEKSYQIKNIHCFDENGRRSSKVNISSLITDNYDEFLSVKRGDIAETIYKACQGIDIRFATSIDKIEEKDNHITTHLSDGTKEDFDLVIGADGLHSHIRSLVFDKSEYQEYELDKYVAALSLKNYNHYEKYTYAISVGDKKQVARVCLDENETLVMFIIDSSLVNNFPLTLAEKKQLLVSSFKEFKWETPDILARLTDVDEIYFDKVSQIRMDTWYKGRVALVGDSAACPSVLMGLGSIFAIIEAYILAGELHKAKGNYHIAFEQWQNKLKDIIARKQKVGLSNLSVAASDEIFKKYLSTITVKISSTPVISKFIGAGIFNDPIEIPEYE	ATGAAAAAGATTGCGATCAACGGCACCGGTATTTCTGGTCTGACCCTGGCTTGGTGGCTGCGTAAATACGGCTTTGAACCGACCCTGTTCGAAAAAGCAAGCGAACTGCGTAACGGCGGTTATCTGGTTGATTTTTGGGGTCCGGCTTGCGAGATCATGAAAAAGATGGGCCTGTTCGACCAGCTGAAAGAGAAAAGCTACCAGATCAAAAACATCCACTGCTTCGACGAAAACGGTCGTCGTAGCAGCAAAGTCAACATTAGCAGCCTGATCACCGACAACTACGACGAATTCCTGAGCGTTAAACGCGGCGATATTGCGGAAACCATCTACAAAGCCTGCCAGGGTATCGATATCCGTTTTGCGACCAGCATCGACAAAATCGAAGAAAAAGACAAC…	N
TetHMM20	WP_040783638.1	MSGTRVLVAGASIAGPALAHWLRRRGAEVTVVERAPALRPGGQAVDARGVAKEVIRRMGLDAAVRAACTQTIGAYTVDVDGNVLETYRADDDGGDGFIAEIEILRGDLSQVLYDDTRDGVEYVFGDRIAELTQDADGVDVAFAGGDRRRFELVVGADGLHSALRTMVFGPHERFVRHLGHVLAFYSVPNEFGLDRWLIDYQESGRSAGLRPIQDATRAMAMFSFPAVDLDVDYRDVAAQKRLLRERMAGMGWLTPRILAHLDDTPDFYLDQVAQVVMDRWSSGRVGLLGDAAFSSSPMSGQGTGLALVGAYLLAGELAAAGWDPEAGFAAYEGRMRSFVEANQEIGRLHARSRDVPGPDAGPGPDFDSEWFTELVERAINGVELPDYAGVPDSGVPAGP…	ATGAGTGGTACCCGCGTTCTGGTTGCAGGTGCAAGTATTGCAGGTCCGGCACTGGCACATTGGCTGCGTCGTCGCGGCGCTGAAGTTACCGTTGTTGAACGCGCACCGGCTCTGCGTCCGGGTGGTCAAGCAGTTGACGCACGCGGCGTTGCAAAAGAGGTTATCCGTCGTATGGGTCTGGATGCAGCAGTTCGCGCAGCTTGTACCCAAACCATTGGCGCATATACCGTTGACGTCGATGGTAACGTTCTGGAAACCTATCGCGCTGATGACGATGGCGGCGACGGTTTTATTGCAGAAATCGAAATTCTGCGCGGCGATCTGAGTCAAGTTCTGTACGACGATACCCGCGACGGCGTAGAATACGTCTTTGGCGATCGCATTGCGGAACTGACCCAA…	N
TetHMM21	A35_1_30_TG.7	MSLLNNKKVAIIGGGPVGLTMANLLQQNGIDITVYERDENPKARVWGGTLDLHKNSGQEAMKKVGLLQTYYDLALPMGVNFADEKGNIIATRNPTLENKFDNPEINRNALRKMLLGSLKNDTVVWDRKSIGLEQENGKWLLHFENKPTALADFIIVSNGGMSKIRNFVSDNEVEETGTFIIQGDIPEPETNCPEFYKLCNNNRLMTAHQGNLLVANPFNNGMLTYGVIFKKPEEWNNGKGLDFKDTKSVSELLTNRFSNWSNEYKELIRSTTFFVGLTIKIFPLDKKPWKSNRPLPITLIGDTAHLMPPFAGQGVNSGLVDALILSDNLADGKFNSIEEAVKNYEQQMFIYGKEAQEESTQNEIEMFKPDFTFQQLLNV	ATGAGCCTGCTGAACAACAAAAAAGTCGCGATCATTGGCGGCGGTCCGGTTGGTCTGACCATGGCAAATCTGCTGCAGCAGAACGGCATTGACATCACCGTCTACGAACGCGACGAAAATCCGAAAGCACGCGTTTGGGGCGGTACGCTGGATCTGCATAAAAACAGCGGCCAGGAAGCAATGAAAAAAGTCGGCCTGCTGCAGACCTATTACGATCTGGCTCTGCCGATGGGCGTTAATTTTGCGGACGAGAAAGGCAACATCATTGCGACCCGTAATCCGACCCTGGAGAACAAATTCGATAACCCGGAAATCAACCGTAACGCACTGCGTAAAATGCTGCTGGGTAGCCTGAAAAACGACACCGTTGTTTGGGATCGCAAAAGCATCGGCCTGGAA…	N
TetHMM22	5_2_DP_TG.17	MSLLNNKKVAIIGGGPVGLTMANLLQQNGIDITVYERDENPKARVWGGTLDLHKNSGQEAMKKVGLLQTYYDLALPMGVNFADEKGNIIATRNPTLENKFDNPEINRNALRKMLLGSLKNDTVVWDRKSIGLEQENGKWLLHFENKPTALADFIIVSNGGMSKIRNFVSDNEVEETGTFIIQGDIPEPETNCPEFYKLCNNNRLMTAHQGNLLVANPFNNGMLTYGVIFKKPEEWNNGKGLDFKDTKSVSEFLTNRFSNWSNEYKELIRSTTFFVGLTIKIFPLDKKPWKSNRPLPITLIGDTAHLMPPFAGQVVNIGLMDALILSENLTNGKFGTIQSAIDDYEQRMFVYATEAQADSTKNEIEMRNPSFTFQQLMNV	ATGAGCCTGCTGAACAACAAAAAAGTCGCGATCATTGGCGGCGGTCCGGTTGGTCTGACCATGGCAAATCTGCTGCAGCAGAACGGCATTGACATCACCGTCTACGAACGCGACGAAAATCCGAAAGCACGCGTTTGGGGCGGTACGCTGGATCTGCATAAAAACAGCGGCCAGGAAGCAATGAAAAAAGTCGGCCTGCTGCAGACCTATTACGATCTGGCTCTGCCGATGGGCGTTAATTTTGCGGACGAGAAAGGCAACATCATTGCGACCCGTAATCCGACCCTGGAGAACAAATTCGATAACCCGGAAATCAACCGTAACGCACTGCGTAAAATGCTGCTGGGTAGCCTGAAAAACGACACCGTTGTTTGGGATCGCAAAAGCATCGGCCTGGAA…	N
TetHMM23	WP_024160783.1	MTMRIDTDKQMNLLSDKNVAIIGGGPVGLTMAKLLQQNGIDVSVYERDNDREARIFGGTLDLHKGSGQEAMKKAGLLQTYYDLALPMGVNIADEKGNILSTKNVKPENRFDNPEINRNDLRAILLNSLENDTVIWDRKLVMLEPGKKKWTLTFENKPSETADLVILANGGMSKIRSFVTDTQVEETGTFNIQADILQPEINCPGFFQLCNGNRLMAGHQGILLFANPNNNGALYLGISFKTPDEWKNKIPLDFQDRNSVADFLLKRFSKWSEVYKQLIRSVSTFQCLPTRKFPLNNDWKSNRPLPITMIGDAAHLMSPFAGQGVNTGLLDALILSENLTNGEFTSIENAIENYEQQMFVYAKDTQDESTENETEMFSPNFSFQKLLNL	ATGACCATGCGTATCGATACCGACAAGCAGATGAACCTGCTGAGCGACAAAAACGTCGCAATTATTGGCGGCGGTCCGGTTGGTCTGACCATGGCAAAACTGCTGCAGCAGAACGGTATCGACGTTAGCGTCTACGAACGCGATAACGATCGCGAAGCACGTATTTTTGGCGGCACCCTGGATCTGCATAAAGGTTCTGGCCAGGAAGCAATGAAGAAAGCGGGTCTGCTGCAGACCTATTACGATCTGGCTCTGCCGATGGGCGTTAACATTGCGGACGAAAAAGGCAACATCCTGAGCACCAAGAACGTCAAACCGGAAAACCGCTTCGACAACCCGGAAATCAACCGTAACGATCTGCGCGCAATTCTGCTGAATAGCCTGGAAAACGATACCGTC…	Y
TetHMM24	WP_070911343.1	MTVLISGAGPTGLTLACELARRGVACRVLDKAPGTFPGSRGKGLSPRTQEVFDDLGISEAITASGMPMPSFRIYSGHDVVAERSLLEMLGSDIPSGPGVPYAGFWMVPQWRTDEILLSRLRELGGDVEFGCEVTGFEQDTEGVTVSVSREGLPETRRASYLIGADGGRSTVRKALGVGFAGQTFERERTLIGDVRADGLEGTFCHVLTRGGQVSERFSLWNLPGSQHYQFVASMAADDVPPLTLGAVQRLLVERSGREDIALHDLRWISLYRVNARMVDEFRKGRVILAGDAAHVHSSAGGQGLNTSVQDAYNLGWKLAAVVSGAPAELLDTYEEERMPVAAAVLGLSTDLHRRNFEPFDGPAPQLHQMDITYRGGSLAVDDRAHPGNLGAGDRAPDAR…	ATGACCGTTCTGATTTCTGGCGCAGGTCCGACCGGTCTGACCCTGGCTTGCGAACTGGCACGTCGCGGGGTTGCTTGTCGCGTTCTGGATAAAGCACCGGGCACCTTTCCGGGTAGTCGCGGTAAAGGTCTGAGTCCGCGTACCCAGGAAGTTTTTGACGATCTGGGCATCAGCGAAGCAATTACCGCTTCTGGTATGCCGATGCCGAGTTTTCGCATCTATAGCGGCCACGACGTTGTTGCAGAACGTTCTCTGCTGGAAATGCTGGGTTCTGATATTCCGTCTGGTCCGGGCGTTCCGTACGCTGGTTTTTGGATGGTTCCGCAGTGGCGTACCGACGAAATTCTGCTGTCACGTCTGCGCGAACTGGGCGGCGACGTTGAATTTGGTTGCGAAGTT…	N
TetHMM25	WP_078309308.1	MTVVIAGAGPTGLTLACELARRGVPCRVLDKAPSLFPGSRGKGLSPRTQEVFDDLGVAEAIRSGGMEMPPFRIYAGSEIIAERTLLEMLGSHIPSGPGVRYPGFWMVPQWRTDEILLNRLRELGADVEFCCEITGFEQDADGVSVTVMRDGTPDRIRAAYLVGTDGGRSTVRKVLGAGFAGESFENERTLIGDVRAEELDGTFCHVLTRGGQVAERFSLWNLPGSAHYQFVASMATDDVPPLTLEAVQTLLNYRSGREDIVLTDLRWISLYRVNARMVDRFREGRVLLAGDAAHVHSSAGGQGLNTSVQDAYNLGWKLAAVIAGASAQLLDTYEEERMPVAASVLGLSTDLHHRNFEPSEDPAPQLHQLDITYRGRSLAVDDRPCPGALRAGDRAPDAI…	ATGACCGTTGTTATTGCAGGCGCAGGTCCGACCGGTCTGACCCTGGCTTGCGAACTGGCACGTCGCGGGGTTCCGTGTCGCGTTCTGGATAAAGCACCGAGTCTGTTTCCGGGTAGTCGTGGTAAAGGTCTGAGTCCGCGTACCCAGGAAGTTTTTGACGATCTGGGCGTTGCAGAAGCAATTCGTTCTGGGGGTATGGAAATGCCGCCGTTTCGCATTTACGCGGGCAGCGAAATCATCGCAGAACGTACCCTGCTGGAAATGCTGGGTAGTCATATTCCGTCTGGTCCGGGCGTTCGTTACCCGGGTTTTTGGATGGTTCCGCAGTGGCGTACCGACGAAATTCTGCTGAATCGTCTGCGCGAACTGGGCGCTGACGTTGAATTTTGTTGCGAAATC…	N
TetHMM26	WP_078325355.1	MTVVIAGAGPTGLTLACELARRGVPCRVFDKAPGLFSGSRGKGLSPRTQEVFDDLGVSEAIRSGGMQMPSFRIYAEREIVSERTLLEMLGSHIPSGPGVPYPGFWMVPQWRTDEILLRRLRELGVDVEFSCEVTDFDQDTNGVTVTVSRDGTADRIRAAYLVGTDGGRSTVRKVLGVGFAGETFESERTLIGDVRAEGLEGTFCHVLTRGGQVAERFSLWNLPDSDHYQFVASMATDDVPPLTLEAVQTLLVQRSGREDIVLRDLRWISLYRVNARMVDRFREGRVFLAGDAAHVHSSAGGQGLNTSVQDAYNLGWKLAAVFTGAPAQLLDTYEEERMPVAASVLGLSTDLHHRNFEPSDDPAPQLHQMNITYRDRSLAVDDRSVPGALRAGDRAPDAI…	ATGACCGTTGTTATTGCAGGCGCAGGTCCGACCGGTCTGACCCTGGCTTGCGAACTGGCACGTCGCGGGGTTCCGTGTCGCGTTTTTGATAAAGCACCGGGCCTGTTTTCTGGTAGTCGTGGTAAAGGTCTGAGTCCGCGTACCCAGGAAGTTTTTGACGATCTGGGCGTTAGCGAAGCAATTCGTTCTGGCGGTATGCAGATGCCGAGTTTTCGCATTTACGCGGAACGCGAAATCGTCTCTGAACGTACCCTGCTGGAAATGCTGGGTAGTCATATTCCGTCTGGTCCGGGCGTTCCGTATCCGGGTTTTTGGATGGTTCCGCAGTGGCGTACCGACGAAATTCTGCTGCGTCGTCTGCGCGAACTGGGCGTTGACGTTGAATTTAGTTGCGAAGTC…	N
YPX001	ARE67860.1	MNTTDAKRAPRIAVVGGGLGGLALAGMLHRQGIAATVYERDAGRAARTQGGTLDLRPESGQRALDELGLTEAFRADARPEGEELRILDPAGRTLVHRVPEPGGGSRPEIDRGALRELLLSKVPDEAVSWGRRLTGVEELPDGGHRLEFADGGHADCDILVGADGARSRVRLLLTDARPVHLSAYLQLAITDADRRRPRIAEFVGPGSLMALGDNLNLGAQRSGDGTIRVSVTTRVDADWVDRQGFGDAEWGDVVARLHELFAGWDAGLTSLIDACDPGSLVGRNIEALPVGTRWPSRPDVTLLGDAAHLMPPVGEGANQAMLDGVLLARAFAQHRDDPAAAIAAYETEMFDRAAVIGAKSARIESMGLAPDAAERLASYFNRMTAAS	ATGAATACCACCGACGCAAAACGCGCACCGCGTATTGCAGTTGTTGGCGGCGGTTTAGGTGGTCTGG CTTTAGCAGGTATGCTGCATCGTCAAGGTATTGCAGCAACCGTTTACGAACGCGATGCAGGTCGCGCTGCTCG TACCCAAGGTGGCACCCTGGATCTGCGTCCGGAATCTGGTCAACGTGCATTAGACGAACTGGGCTTAACCGAA GCATTTCGCGCAGACGCACGTCCGGAAGGCGAAGAATTACGTATTCTGGACCCGGCAGGTCGTACCTTAGTTC ATCGCGTTCCGGAACCGGGTGGCGGTTCACGTCCGGAAATTGATCGTGGTGCATTACGCGAACTGTTACTGAG TAAAGTTCCGGACGAAGCGGTTAGTTGGGGTCGTC…	N
YPX003	RZJ50364.1	MLLENKEVAIIGGGPGGLTLARLLQLKGVNVKVYERDINSTQRVQGGTLDLHTESGLAALEKAGLMNSFKANYRPGNDRLRVLDENANIFFDEHEHEVTRDFGDEHFRPEIDRGPLRKLLLDSLQPDTVIWDSHIISIEKTENKWKINFKNGNTATADIIIGSDGANSKIRPFVTSIKPFYSGVTILEKNIFDAKNNAPKIYELLKGGKIMSFGDSKTVSASAKGDGSIDFYIGFKTEADWYKNSGIDFNDNKQVLKWFKKEYSKWDSVWHELFEYEESSFTPRPLHCMPLDQFWEAQSNITLIGDAAHLMPPYAGEGVNMAMLDALQLSESLTSEKHSDLESAIGDYEKQMFERFAIIGQETMDNTEWMHSPEALKNMLEMISQHH	ATGCTGCTGGAGAACAAAGAGGTAGCCATCATTGGCGGTGGTCCGGGCGGTTTAACCTTAGCACGTT TACTGCAGCTGAAAGGCGTTAACGTCAAAGTCTACGAGCGCGACATCAATAGCACCCAACGCGTTCAAGGCGG CACCCTGGATCTGCATACCGAAAGCGGTTTAGCGGCATTAGAGAAAGCCGGCCTGATGAACAGCTTCAAAGCG AACTATCGTCCGGGTAACGATCGTTTACGCGTTCTGGACGAAAACGCGAATATCTTCTTTGACGAACACGAAC ACGAAGTAACCCGCGATTTTGGCGACGAACACTTTCGTCCGGAAATTGATCGCGGTCCGTTACGTAAACTGCT GCTGGATAGTCTGCAACCGGATACCGTCATTTGGG…	N
YPX004	WP_172335899.1	MIQTPELLLHKNIAIVGGGPGGLTLARLLQQQGAQVKVYERDHSQAARVQGAIVDLHFDSGLKAMEATGLMEAFKANYMAGADKYRLLDPKGNILLDEGNQVGEPQFGNPHFRPEIDRGALRDLLIDGLLPGTVIWDSQFVSMKGVDHQWELQFKNGTTATADIVIGSDGYRSLVRPYLTNVKALYSGATIIQGEIDHPETACPEFYQLVNQANLMAMGNGATIAAQPRGDGGLTFYAASLLPENWVKTSGIDFSNPQDVQDYLINHYEGWNPIFFTLFKACTHFVPRPLNYFPLENRWEAKNNITLIGDAAHLMPPNGEGVNLAMLDALDLSDCLTDINLNNLIDAIAAYEKIMFDRAAPLCKETIDGISDFAAPTEESVLDLIKMLS	ATGATTCAGACCCCGGAACTGCTGCTGCATAAAAACATTGCAATTGTTGGCGGCGGTCCGGGTGGTT TAACCTTAGCGCGTTTACTGCAGCAGCAAGGCGCGCAGGTTAAAGTTTACGAACGTGATCATAGCCAAGCAGC ACGCGTTCAAGGCGCAATCGTTGATCTGCATTTCGATAGCGGCCTGAAAGCAATGGAAGCTACCGGTTTAATG GAGGCGTTTAAAGCCAACTACATGGCGGGCGCAGATAAATATCGCCTGTTAGATCCGAAAGGCAACATCCTGC TGGACGAAGGTAACCAAGTAGGCGAACCGCAATTTGGTAACCCGCATTTTCGTCCGGAAATTGATCGCGGCGC ACTGCGCGATTTATTAATTGACGGCCTGCTGCCGG…	N
YPX005_380-1	WP_030677592.1	MQTVFPRPAHTRTVLISGASVAGLALAHWLRRRGHAPTVVERAPAVRPGGQAIDVRGAALGVLDRMDLLAAARASRTRMRGMSMLDADGNELWRSTEMTLSGGRLDGDDIELLRDDLTGLLYERARDGVEYLFGDSIATLDQHTEGVGVTFEHAEPRDFDLVVGADGLHSKVRALVFGPEERCVRHLGAYVAVFAADNFLGLEDWQVWVQDDGRASLCVYPARGNTEIRATLGFRSEPIGLDHRDTGRQKAVMTERLAHLGWETPRLLKAMREAPDFHCDAMAQVHLDRWTDGRVALVGDAGYCASPLSGQGTSLALVGAYVLAAELGRADGGHGAAFARYERRMRPFVARNQALATEHMAGAAGEAALDSAKNAIALDG	ATGCAAACCGTTTTTCCGCGTCCGGCACATACCCGTACCGTTCTGATTTCTGGCGCGAGCGTGGCAG GTCTGGCACTGGCACATTGGCTGCGTCGTCGCGGTCACGCACCGACCGTTGTAGAACGTGCACCGGCAGTTCG TCCGGGCGGTCAAGCAATTGACGTTCGCGGCGCAGCACTGGGCGTTCTGGATCGTATGGATCTGCTGGCAGCA GCACGCGCTTCTCGTACCCGTATGCGTGGTATGTCTATGCTGGACGCAGACGGTAACGAACTGTGGCGTTCTA CCGAAATGACCCTGTCAGGCGGTCGTCTGGACGGCGACGATATTGAACTGCTGCGCGACGATCTGACCGGTCT GCTGTACGAACGCGCACGCGACGGCGTAGAATACC…	N
YPX006_380-2	WP_030643457.1	MQTVSPHPAHARTVLVSGASVAGLALAHWLRRHGYAPTVVERAPAVRPGGQAIDVRGAALDVLDRMGLLAAARAARTRMRGMSMLDADGNELWRSTEMTLSGGRLDGDDIELLRDDLTGLLYERARDGVEYVFGDSITALDQRPDGVRVTFERAEPREFDVVVGADGLHSKVRALAFGPEERFIRHLGAYVAVFATDNFLGLEDWQIWVQDADRASLCVYPARGNTEIRATVGFRSEPIGLDHRDTARQQAVMAERLAHLGWETPRLLKAMREAPDFHCDAMAQIHLDRWADGRVALVGDAGYCASPLSGQGTSLALVGAYVLAAELGRANGDHGAAFARYGQRMRPYVARNQALATEDMSGATGEAALDAAKNAITLDE	ATGCAAACCGTTAGTCCGCATCCGGCACATGCACGTACCGTTCTGGTTAGCGGCGCAAGCGTTGCAG GTCTGGCACTGGCACATTGGCTGCGTCGTCACGGTTACGCACCGACCGTTGTAGAACGTGCACCGGCAGTTCG TCCGGGCGGTCAAGCAATTGACGTTCGCGGCGCAGCACTGGACGTTCTGGATCGTATGGGTCTGCTGGCAGCA GCACGCGCTGCTCGTACCCGTATGCGTGGTATGTCTATGCTGGACGCAGACGGTAACGAACTGTGGCGTTCTA CCGAAATGACCCTGTCAGGCGGTCGTCTGGACGGCGACGATATTGAACTGCTGCGCGACGATCTGACCGGTCT GCTGTACGAACGCGCACGCGACGGCGTAGAATACG…	N
YPX007_420-1	WP_050515422.1	MTTTRRTHVLISGAGIAGPALAHWLHRYGYAVTVVERAPQPRTGGYKVDIRGAAVNAAQRMGVMGAVRRASTDMRTGAYVDDGGRRVATLPADIFGARVDGDDEIMRGDLARILYTHTRDDVEYVFGDSITSLADDGTGVDVTFTRTAPRRFDLVVGADGLHSTVRRLAFGDESRYLRHLGAYISAFSVPNELGLDREELYYAAPGALACVYSTPDDAGAKAMLCFRSPRLAYDHRDTDRQRALLADAFANAGWQVPGLLAASRTAEDFYFDGLHMIEMDRWSRGRVVLLGDAAHCASPASGQGTGMALVGAYVLAGELAAAGGDPLTAFARYEAEMRPYVTENQRMAENFVPQMLLGSRRAIRFRHLMLRMLPHMPWKNLVAKKLAEDVQRGANAITL…	ATGACCACCACCCGTCGTACCCACGTTCTGATTTCTGGCGCAGGTATTGCAGGTCCGGCACTGGCAC ATTGGCTGCATCGTTACGGTTACGCAGTTACCGTTGTTGAACGCGCACCGCAACCGCGTACCGGCGGTTATAA AGTTGATATCCGTGGTGCAGCAGTTAACGCTGCTCAACGTATGGGCGTTATGGGCGCAGTTCGTCGCGCATCT ACCGATATGCGTACCGGCGCTTACGTAGATGATGGCGGTCGTCGCGTTGCAACCCTGCCGGCAGATATTTTTG GCGCTCGCGTTGATGGCGACGACGAAATTATGCGCGGCGATCTGGCACGTATTCTGTATACCCATACCCGCGA CGACGTGGAATACGTCTTCGGCGATAGCATTACCA…	N
YPX008_420-2	WP_125055714.1	MTSTTRPHALISGAGIGGPALAYWLHRYGYAVTVVERAPGLRTGGYKVDLRGVAIEVADLMGVLPDVRRASTDMRTGTYVNDDGRRVATLPADIFGARVDGDDEIMRGDLTQILYDRTRADVEYVFGDSISSLTDDGAGVDVTFERSAPRRFDLVVGADGLHSTVRRLAFGHESRYLRHIGAYIAAFSVPDDLAATGEEVYHLTPGRLVCTYSASGDSGTSGSSGAKAWLSFRSPRLDYDHRDTDGQRALLANAFASVGWQVPRLLEASRTAADFYFDGLDVIEMDRWSRGRVVLLGDAAYCASPASGQGTGMALVGAYVLAGELAAGGDPRTADPRTADPRTAFARYEAEMRPYVAANQRMAEKFVPQMLPATRAAIRFRHVMLRMLPHMPWKNYVAK…	ATGACCAGTACCACCCGTCCGCACGCACTGATTTCTGGCGCAGGTATTGGCGGTCCGGCACTGGCAT ATTGGCTGCATCGTTACGGTTACGCAGTTACCGTTGTTGAACGCGCACCGGGTCTGCGTACCGGCGGTTATAA AGTTGACCTGCGCGGTGTTGCTATTGAAGTTGCAGATCTGATGGGCGTTCTGCCGGACGTACGTCGCGCTTCT ACCGATATGCGTACCGGCACCTATGTTAACGATGACGGTCGTCGCGTTGCAACCCTGCCGGCAGATATTTTTG GCGCTCGCGTTGATGGCGACGACGAAATTATGCGCGGCGATCTGACCCAAATTCTGTACGATCGTACCCGCGC AGACGTGGAATACGTTTTCGGCGATAGCATCAGTA…	N
YPX009	WP_182392741.1	MSKIQKILVIGAGVAGPAVCYWLKKFGFSPTLIEKNSSMRKGGYAIDIRGIATSLVKKMGIYEEIYAKRTQLQNGCYVNAQGDILHQEEGAKFGFRKEDEVELVRGDLIEILMQLIKDIPCYYDRTVEQIEQQKDGLKVIFNGGLTEHYDLVIGADGLHSSTRRMIFSKEEYNLVPLGSYISVCSIPNYLNLNKSELLFELDQKLIHISNDRTPTMAHVGFMFRSNHQLNDIRDEQEQKEFLRTTFRDLGWESNKILDLMEQSNDFYFDAIMQVKMKSWTKGRVALLGDSGYCASPLSGQGTSLALVGAYILAGELQVARDNYAHAFDKYNQLLRPYVQMNQDFGVWVSNTFLLPDEVSKEAVEERAAKAMTELHNAAHAMVLPEYQTTC	ATGAGCAAAATCCAGAAAATCCTGGTCATCGGTGCAGGCGTTGCAGGTCCGGCAGTTTGTTACTGGCTGAAAAAATTCGGGTTCTCCCCGACCCTGATTGAGAAAAACAGCAGCATGCGCAAAGGCGGTTACGCGATTGATATTCGCGGTATTGCGACCAGCCTGGTCAAAAAGATGGGCATCTACGAAGAAATTTACGCGAAACGTACCCAACTGCAGAACGGTTGTTACGTTAACGCGCAGGGCGATATTCTGCATCAAGAAGAAGGCGCGAAATTCGGCTTCCGCAAAGAAGACGAAGTTGAACTGGTTCGCGGCGATCTGATTGAGATCCTGATGCAGCTGATCAAAGACATCCCGTGCTACTACGATCGCACCGTTGAACAGATCGAACAGCAG…	N
YPX010	WP_182392975.1	MRVLISGAGVAGLTVAYWLRRYGFTTTIVERANSLLTGGYKIDVRGSALHVLRRMGIYETIANASTDMQGALLVDKNGKVIQQMSGDEFGHRVGDDVEIIRGVLCQILMDQVHGAEFIFGDSIEGISQNSDRVEVKFQSTKVREFDLVIGADGLHSNVRQIVFGDESLFSQHLGLYLCVFTVPNYLNLDRMEMQYSELGRVASVWSASGEPQAKACFGFTTPLPIDLRDVEQQQQIVKRVYEGIGWEIPKFLQMMPNSPDFYFDTAAQIHMDHWSQGRVILLGDAAYCASPMSGQGTSLAIIGAYVLAGELASANANHKIAFKEYEQQMRPFVRLNQELGIKAAQVMRSQEKNNVLSWVLQKLMEMAPSYLIKFFINRSTRRINKAAHSIKLKDY	ATGCGTGTTCTGATTTCTGGCGCAGGCGTTGCAGGTCTGACCGTTGCATATTGGCTGCGTCGTTACGGCTTTACCACCACCATCGTTGAACGCGCAAATAGTCTGCTGACCGGCGGTTATAAAATTGACGTTCGCGGTTCTGCACTGCACGTTCTGCGTCGTATGGGCATTTACGAGACCATTGCGAACGCTTCTACCGATATGCAAGGCGCACTGCTGGTCGATAAAAACGGCAAAGTCATCCAGCAGATGTCTGGCGACGAATTTGGTCATCGCGTTGGCGACGACGTTGAAATCATTCGCGGCGTACTGTGTCAGATTCTGATGGATCAGGTTCACGGCGCAGAATTTATCTTTGGCGATAGCATCGAAGGCATTAGCCAGAACAGCGATCGCGTT…	N
SA001	DINCMNOL_01204	MILLKHKKIAIIGGGPVGLTMAKLLQQNSIDVTVYERDKDRDARIFGGTLDLHKGSGQEAMKKVGLLQTYYDLALPMGVNIADEKGNILTTKNVKPENRFDNPEINRNDLRTILLNSLQNDTVIWDRKLVTLEPDKEKWILTFEDKPSETADVVIIANGGMSKVRKFVTDTAVEETGTFNIQADIHQPEVNCAGFFQLCNGNRLMAAHKGNSLFANPNNNGALHFGISFKTPDERKNKTQIDFQDKHTVVDFLLKEFSDWDERYKELIRSTSSFVGLATRIFPLDKPWKSKRPLPITMIGDAAHLMPPFAGQGVNSGLIDALILSDSLTNEKFNSMEEAIENYEQQMFAYGREAQKESIINETEMFSSDFSFQKLMNL	ATGATCCTGCTGAAACACAAAAAGATTGCGATCATTGGCGGCGGTCCGGTTGGTCTGACCATGGCAA AACTGCTGCAGCAGAACAGCATCGACGTTACCGTCTACGAACGCGATAAAGACCGTGACGCACGTATTTTTGG CGGCACCCTGGATCTGCATAAAGGTTCTGGCCAGGAAGCAATGAAAAAAGTCGGCCTGCTGCAGACCTATTAC GATCTGGCTCTGCCGATGGGCGTTAACATTGCGGACGAAAAAGGCAACATCCTGACCACCAAAAACGTCAAAC CGGAGAACCGCTTCGATAACCCGGAAATCAACCGTAACGACCTGCGTACCATTCTGCTGAATAGCCTGCAGAA CGACACCGTCATTTGGGATCGCAAACTGGTTACCC…	Y
SA002	CMCHHBHB_00269_putative_protein_fixed	MSTIKKILVIGAGIAGTAVCYWLRRFGFYPVLIEKSACIRKGGQGLDIRGVAIDIVKKMGIYEQICKMRTQVECGRYVDVVGKTLHEERGEKFGFRQDEDVEILRGDLVEILMKKIDSVPCHFNQSIDNLEQNDDGVTVYFKDAGTEHFDLVIGADGIHSSIRRMIFDKDEYKLVNLGACISIFSIPNYLNLNHTEAQCELNQKLVSITSDKDPKTAQVGFMFRSQHVLNNLRDEKKQMQVLRDIFHDFGWETQKILELMSGSHDFYFDSTTQVKMSSWTKGRVALVGDAGYCASPLSGQGNNLALVGAYILAGELKAAEGNYKHAFNRYNDLLHSFVEANQQLGVWASESFLVPDEVVSKEVAEERSNKIMQKVQIISNAITLPEYK	ATGAGCACCATCAAAAAGATTCTGGTCATCGGTGCAGGTATTGCAGGTACGGCAGTTTGTTACTGGCTGCGTCGTTTTGGCTTTTATCCGGTCCTGATCGAAAAAAGCGCCTGTATTCGCAAAGGCGGTCAAGGTCTGGATATTCGCGGCGTTGCGATCGACATCGTCAAAAAGATGGGCATCTACGAGCAGATCTGCAAAATGCGCACCCAAGTTGAGTGCGGTCGTTACGTTGACGTCGTTGGTAAAACCCTGCACGAAGAACGCGGCGAAAAATTTGGCTTCCGCCAGGACGAAGACGTTGAAATTCTGCGCGGCGATCTGGTTGAGATCCTGATGAAAAAGATTGACTCCGTCCCGTGCCACTTTAACCAGAGCATCGACAACCTGGAACAAAAC…	Y
SA003	OBNNALCC_01134 putative protein	MSKNIKILVIGAGIAGPAICFWLKKFGFSPILIEKSAAIRKGGQALDVRGIATHIAREMGIYDEICDMRTQIEFGRFVDAAGNVLHEEYGEKFGFRQDDEVEILRGDLVEILMKTIADVPCYFNQSITSMQQNADNVIVNFKDGKVENYDIVIAADGIHSATRRMIFDKDEYQLMHLGAYLSTFTIPNYLGLNHIELECEANHKLVSINSDNHPEIARAGFMFRSQHILKDIRDEHEQKQFLCDTFRDFGWETHNILNRMPKSDDFYFDAIMQIKMNSWTKGRIALVGDAGYCPSPLSGQGNNLAFIGAYILAGELKTANGQYMQAFTRYNELLRSCVDANQEFGVWISESFLVKDEISKKIAEERSSRILTILKSVSNAITLPQYEN	ATGAGCAAAAACATCAAAATCCTGGTCATCGGTGCAGGTATTGCAGGTCCGGCAATTTGTTTCTGGCTGAAAAAATTCGGGTTCTCCCCGATCCTGATCGAAAAAAGCGCGGCGATTCGTAAAGGCGGTCAAGCACTGGACGTTCGCGGTATTGCAACCCATATTGCTCGCGAAATGGGCATCTACGACGAAATCTGCGACATGCGTACCCAGATCGAATTTGGCCGCTTTGTTGACGCAGCAGGTAACGTTCTGCACGAAGAATACGGCGAAAAATTCGGCTTCCGCCAAGACGACGAAGTTGAAATTCTGCGCGGCGATCTGGTTGAGATCCTGATGAAAACCATTGCCGACGTTCCGTGCTACTTCAACCAGTCCATCACCAGCATGCAGCAGAAC…	N
tetHMM30	MBS0585185.1	MTTINKILVIGAGIAGPAVCYWLRRFGFSPILIEKFANIRKGGQGLDLRGVTIDLVKRMGIYEKICNMRTQIEFGRYMDAGDNILHEEKGERFGFRQDEEVEILRGDLIEILIGALECVPCHFNQLIDKIEQNDDNVKVHFKDGRIEHYDLVIGADGMHSTTRRMVFDKDEYKLINLGAYFSVFSIPNYLNLNHTEVQCEANQKLISITSDKNPKMAEVAFMFRAQNVLNNICDKKEQQKFLRDTFQDFGWEASKILELMSDSDDFYFDSVTQVKMKSWTKGRVALLGDAGYCASPLSGQGNNLALVGAYILAGELKKADGNYTRAFNRYNELLHSFVEANQKLGVWVSESFLVPDEVSKEVAEERSNKILQEVKIVSNMISLPEYE	ATGACCACCATCAACAAGATTCTGGTGATTGGCGCAGGCATTGCAGGTCCGGCTGTTTGCTACTGGCTGCGCCGTTTCGGTTTCTCTCCGATCCTGATCGAAAAATTCGCAAACATCCGTAAAGGCGGTCAAGGCCTGGATCTGCGTGGTGTGACTATCGATCTGGTTAAACGTATGGGCATCTACGAAAAAATTTGTAACATGCGTACCCAGATCGAATTCGGCCGTTACATGGATGCAGGCGACAACATCCTGCACGAAGAAAAAGGTGAACGCTTTGGTTTTCGTCAGGACGAAGAAGTTGAAATCCTGCGTGGCGATCTGATCGAAATCCTGATCGGTGCTCTGGAATGCGTGCCGTGCCACTTCAACCAACTGATCGACAAAATCGAGCAGAAT…	Y
tetHMM36	EKD70955.1	MSKHIKILVIGVGIAGPAICYWLKRFGFSPVLIEKSDALRKGGQALDVRGIATHIAKEMGIYDQICDMRTRIECGRFVDATGNVLHEEHGEKFGFRQDDEVEILRGDLIEILMKTIADVPCHFNQSVISMQQNDDSVTVNFKDGRVENYDVVIAADGIHSATRRMIFDKNEYQLIHLGSYLSTFTIPNYLGLSHMDLECEAHHKLVSINSDNNPEIARAGFMFRSQHVLKDIRDENEQKQFLCDAFRDFGWETQNILNLMKTSDDFYFDAITQVKMNSWTKGRIALLGDAGYCPSPLSGQGNNLAFVGAYILAGELKAANGNYVQAFTRYNALLHSFVDANQKFGVWVSESFLVEDEVSKEIAEERSNRILTMIKSVSNAITLPQYE	ATGAGCAAACACATCAAAATCCTGGTCATCGGCGTTGGTATTGCAGGTCCGGCAATTTGTTACTGGCTGAAACGCTTCGGGTTTTCTCCGGTTCTGATCGAAAAAAGCGACGCACTGCGTAAAGGCGGTCAAGCACTGGACGTTCGCGGTATTGCAACCCATATCGCCAAAGAGATGGGCATCTACGACCAAATCTGCGACATGCGTACCCGTATTGAGTGCGGTCGTTTTGTTGACGCAACCGGTAACGTTCTGCACGAAGAACACGGCGAAAAATTCGGCTTCCGTCAGGACGACGAAGTTGAAATTCTGCGCGGCGATCTGATCGAAATCCTGATGAAAACCATCGCTGACGTTCCGTGCCATTTCAACCAGTCCGTCATCAGCATGCAACAGAAC…	Y
tetHMM37	WP_115330835.1	MSKNFKILVIGAGIAGPAICYWLKRFGFSPVLIEKSASIRKGGQALDVRGIATHIAREMGIYDQICTMRTRIECGRFVDATGKVLHEEQGEKFGFRQDDEVEILRGDLVEILMKTIADIPCYFNQSIISLQQNANNITVNFKDGKIENYDIVIAADGIHSATRRMIFNKNEYHLIHLGSYLSTFTIPNYLKLSHMDLECEANHKLLSINSDNNPEVARVGFMFRSQHILRDIRDEHEQKQFLCDTFQDFGWETQNILKRMSESDDFYFDAITQVKMNSWTKGRVALVGDAGYCPSPLSGQGNNLAFVGAYILAGELKAATGNYKQAFTRYNALLRSFVEANQEFGAWVSKSFLVEDEVSKEIAEERSNRILAMIKTVSNAITLPQYE	ATGAGCAAAAACTTCAAAATCCTGGTCATCGGTGCAGGTATTGCAGGTCCGGCAATTTGTTACTGGCTGAAACGCTTTGGGTTCTCTCCGGTTCTGATCGAAAAAAGCGCGAGCATTCGCAAAGGCGGTCAAGCACTGGACGTTCGCGGTATTGCAACCCATATTGCTCGCGAAATGGGCATCTACGACCAAATCTGCACCATGCGTACCCGTATTGAGTGCGGTCGTTTTGTAGACGCCACCGGTAAAGTTCTGCACGAAGAACAGGGCGAAAAATTCGGCTTCCGTCAGGACGACGAAGTTGAAATTCTGCGCGGCGATCTGGTTGAGATCCTGATGAAAACCATCGCCGATATCCCGTGCTACTTCAACCAGAGCATCATCAGCCTGCAACAGAAC…	Y
tetHMM42	OAI47689.1	MSKAIKILVIGMGIAGPTICYWLKRFGFSPVLIEKSTSIRKGGQALDIRGVATHIAREMGIYDQICDMRTRIECGRFVDAAGNILHEEQGEKFGFRQDDEVEILRGDLVEILMKTIPNVPCHFNQTITSMQQDDNSVTVNFNDGRIENYDVVIAADGIHSATRQMIFDKNEYQLMNLGPYICTFTIPNYLNLHHMELACEANHKLVTITSDNNPETAIAGFMFRSQHILKDIRDEHEQKQFLRDTFHDFGWETQNILNWMSKSNDFYFDAITQVKMNSWTKGRIALLGDAAYCPSPLSGQGNNLAFVGAYILAGELKTANRNYAQAFTRYNTLLHSFVDANQQFGIWVSKSFLVSDEVSKDIAEERSNKILTMIKSVSNAITLPQYE	ATGAGCAAAGCGATCAAAATCCTGGTCATCGGTATGGGTATTGCAGGTCCGACCATTTGCTACTGGCTGAAACGTTTCGGGTTTTCCCCGGTTCTGATCGAAAAAAGCACCAGCATCCGCAAAGGTGGTCAAGCACTGGATATTCGCGGCGTTGCAACCCATATTGCTCGCGAAATGGGCATCTACGACCAAATCTGCGACATGCGTACCCGTATTGAGTGCGGTCGTTTTGTTGACGCGGCGGGTAATATTCTGCACGAAGAACAGGGCGAGAAATTTGGCTTCCGTCAGGACGACGAAGTTGAAATTCTGCGCGGCGATCTGGTTGAGATCCTGATGAAAACCATCCCGAACGTTCCGTGCCACTTTAACCAGACCATCACCAGCATGCAGCAGGAC…	Y
tetHMM46	MBA2727068.1	MSHINKILVIGAGIAGPAVCYWLKRFGFSPTLIEKFPDLRKGGQALDLRGVAIDLIKRMDIYEKIYNLRTQLEIGRYVDAEGNTLHEEKGERFGFREGEDVEIIRGDLIEILMGAIEGVPCYFNQLIDSIKQNEDGVRVYFKDGRNELYDLVIGADGIHSATRRMVFDEDEYKFVNLGGYFSIFSIPNYLNLSNTEVLCEANQKLASIASHKNSKMAQVAFMFRSQHAVNNIRGENNQKQFLRDTYQDFSWEVPKMLELMSKSDDFYFDSVAQVKMESWTKGRVALLGDAGYCASPLSGQGNNLALVGAFIFAGELKKAEGNYNRAFNRYNELLRPFVEANQKLGAWVSESFLVQDEVSKEVAEERSDMILQEVRIVSNAISLPDYE	ATGAGCCACATCAACAAAATCCTGGTCATCGGTGCAGGTATTGCAGGTCCGGCAGTTTGTTACTGGCTGAAACGTTTCGGGTTTTCTCCGACCCTGATCGAGAAATTCCCGGATCTGCGTAAAGGTGGTCAAGCACTGGATCTGCGCGGCGTTGCGATCGATCTGATCAAACGCATGGACATCTACGAGAAAATCTACAACCTGCGCACCCAGCTGGAAATTGGTCGTTACGTTGACGCGGAAGGTAATACCCTGCACGAAGAGAAAGGCGAACGTTTTGGCTTTCGCGAAGGCGAAGACGTGGAAATTATTCGCGGCGATCTGATCGAGATTCTGATGGGCGCAATTGAAGGCGTTCCGTGTTACTTCAACCAGCTGATCGACAGCATCAAACAGAAC…	Y
tetHMM48	OGT60929.1	MFKHIKVLVIGAGIAGPAICYWLKRFGFSPVLIEKSIAIRKGGQALDVRGVATHIAREMGIYDRVCDMRTRIESGRFVDVSGNVLHEEQGEKFGFRQDDEVEILRGDLVETLMKTITDVPCRFNQSIASMRQNESSVTVNFNDGSVENYDMVIAADGIHSAARRMIFDKNEYQLINLGSYLSTFTIPNYLELNHMDLECEANHKLVSINSDNDPKTARAGFMFRSQHVLNDIRDENEQKQFLCDTFRDFGWEVQNILNHMSESDDFYFDAITQVKMNSWTKGRIALLGDAGYCPSPLSGQGNNLALVGAYILAGELKTANGNHMQAFSRYNELLHAFVDANQKFGVWVSESYLVEDEFSKEFAEGRSNKILAMIKSVSNAIALPWYE	ATGTTCAAACACATCAAAGTCCTGGTCATCGGTGCAGGTATTGCAGGTCCGGCAATTTGTTACTGGCTGAAACGCTTCGGGTTTTCTCCGGTCCTGATCGAAAAAAGCATCGCGATTCGCAAAGGTGGTCAAGCACTGGACGTTCGCGGCGTTGCAACCCATATTGCTCGCGAAATGGGCATTTACGATCGCGTTTGCGACATGCGTACCCGTATTGAAAGCGGTCGCTTTGTTGACGTCTCTGGTAACGTTCTGCACGAAGAACAGGGCGAAAAATTCGGCTTCCGTCAGGACGACGAAGTTGAAATTCTGCGCGGCGATCTGGTTGAAACCCTGATGAAAACCATCACCGACGTTCCGTGCCGTTTTAACCAGTCCATTGCGAGCATGCGTCAGAAC…	N
tetHMM49	WP_058443238.1	MSKNLKILIVGVGIAGPALAYWLRRFGFSPVLIEKSDSIRKGGQALDIRGIATHLAREMGIYDQVCEMRTRIECGRFVDTAGNVLHEEQGEKFGFRQDDEVEILRGDLVEILMKTIADIPCYFNQSIMSMEQNADNVIVHLKDGKVENYDLVIAADGIHSATRRMVFDKSEYQLIHLGSYLSTFTIPNYLHLSHVDLECETNNKLVSINSDNNPEIARAGFMFRSNHILKDIRDEHEQKQFLWDTFRDFGWETQNILNLMAESDDFYFDAITQVKMKSWTKGRIALVGDAGYCASPLSGQGNNLAFVGAYILAGELKAANGNYTQAFTRYNELLRSFVEANQEFGVWVSKSFLVENEVSKEIAEERSIRILAMIKSISNGITLAQYE	ATGAGCAAAAACCTGAAAATCCTGATCGTCGGCGTTGGTATTGCAGGTCCGGCACTGGCATATTGGCTGCGTCGTTTTGGTTTTAGCCCGGTCCTGATCGAAAAAAGCGATAGCATCCGCAAAGGCGGTCAAGCACTGGATATTCGCGGTATTGCAACCCATCTGGCTCGCGAAATGGGTATCTACGACCAAGTCTGCGAAATGCGTACCCGTATTGAGTGCGGTCGTTTTGTCGATACCGCAGGTAACGTTCTGCACGAAGAACAAGGCGAAAAATTCGGCTTCCGCCAAGACGACGAAGTTGAAATTCTGCGCGGCGATCTGGTTGAGATCCTGATGAAAACCATCGCCGATATCCCGTGCTACTTCAACCAGTCCATCATGAGCATGGAACAGAAC…	Y
tetHMM56	NDD59119.1	MNHNHKILIIGAGIAGPTICYWLKKYGFNPTLIERSEHLRTGGYALDIRGIAVDIIKKMGIYDDIYAKRTTLLSKRYVDADGQTLSEEHGEKASFREDNDVEIVRGDLVNILLEATSDVPCHFDQEIIRLVQKDESVEMTFKDGHIEHYDLVVAADGLHSSTRGMTFSEEDCQFFDLGSYISIFSIQNYLHLNRTEVSFVKDQKFIGMNSDKDPDRALVCFAFRAKKVLSGIANERGQKKCLRDLFYDLGWESNKILDLMNDSDDFYFDSIAQIKMDSWTKGRVALLGDAGYCASPLSGQGTDLAIVGAYILAGELKSAEGDYSVAFKRYNELMRPFVDASQELGAWVRESYLPEGEASKEIIEERSSVIMEKIKMASNAILLPDYM	ATGAACCACAACCACAAAATCCTGATCATCGGCGCAGGTATTGCAGGTCCGACCATTTGTTACTGGCTGAAAAAATACGGCTTCAACCCGACCCTGATCGAACGTTCTGAACATCTGCGTACCGGCGGTTACGCACTGGATATTCGCGGTATTGCGGTCGACATCATCAAAAAGATGGGCATCTACGACGACATCTACGCGAAACGTACCACCCTGCTGAGTAAACGTTACGTTGACGCTGACGGTCAAACCCTGTCTGAAGAACACGGTGAAAAAGCGAGCTTCCGCGAAGATAACGACGTTGAAATCGTTCGCGGCGATCTGGTTAACATCCTGCTGGAAGCAACCTCTGACGTTCCGTGTCATTTCGACCAGGAAATCATCCGCCTGGTACAGAAA…	N
tetHMM57	TNF67253.1	MSHNHKILVIGAGIAGPAICYWLKKYGFNPTLIERSKQLRTGGYDIDIRGIAIDIVKKMDIYDSIRAKRTSLLSTRYVSADGQTLSEEYNEEGSFKEGDEVEIVRGDLVSILLEAIPDVPCYFDQEITSLIQKEQFVEVTFKNGHIEHYDLVMAADGLHSSTRKMTFSDEEYQFFNLGYYISVFSIPNYLDINRAQVIFTKDQKSISMNSDKDPDRAFTCVAFRSKKVLSGVTNEREQKECLRDLFYDMGWESNKIIDLMNDSDDFYFDVMAQIKMDSWTKGRIALLGDAGYCASPLSGMGINISLVGAYILAGELKSAEGDYAMAFSRYNKIMRPFVDANQNIAPWMGECFLTEDEVSTEVIEQRSSDILEKIRTAANAISLPDYV	ATGAGCCACAACCACAAAATCCTGGTCATCGGTGCAGGTATTGCAGGTCCGGCAATTTGTTACTGGCTGAAAAAATACGGCTTCAACCCGACCCTGATCGAACGTTCTAAACAGCTGCGTACCGGCGGTTACGATATTGATATTCGCGGCATCGCGATCGACATCGTCAAAAAGATGGACATCTACGATAGCATTCGCGCGAAACGTACCAGTCTGCTGAGTACCCGTTACGTTTCTGCAGACGGTCAGACCCTGAGCGAAGAATATAACGAAGAAGGCAGCTTCAAAGAAGGCGACGAAGTCGAAATTGTTCGCGGCGATCTGGTTAGTATCCTGCTGGAAGCAATTCCGGACGTTCCGTGTTACTTCGACCAGGAAATCACCAGCCTGATCCAGAAA…	N
tetHMM58	WP_051550798.1	MSDIPRASSLPHEKHVLVAGAGVAGPLVCYWLKQAGYLPMLIEKSPFLRQGGHAVDIRGIAVQIAKKMSIYEEICCQRTQIATTRYVDTEGKTLMEQSGEAAGFRQGEEVEIVRGDLIAIIMSTIKDVPRYFQQSITAIRNNDDSVEVDFNDGKKGRFGLLIGCDGLHSSIRKRVFTEDEVQLNNLGFYISVFNHPNYLQLRQSEIIFKRYHKLVHVSSDKDADRARTGFLFRSKKTLTDKRNIAAQKQFLREHFQHAGWETDTLLEYMDKATELYFDSISQIKMPYWTKGRVALVGDAGYCASPLSGQGTSLALVGAYILAGELKAAAGNHAIAFERYNSLMRPFVEANQDFGAFISQTYLVDDAETDSKQVDENRMIMEKLQAASGAMCLPEYEDMC…	ATGAGTGATATTCCGCGCGCAAGTAGTCTGCCGCACGAAAAACACGTTCTGGTTGCAGGTGCAGGCGTTGCTGGTCCGCTGGTTTGTTATTGGCTGAAACAGGCGGGTTATCTGCCGATGCTGATCGAGAAAAGCCCGTTTCTGCGTCAAGGCGGTCACGCAGTTGATATTCGCGGTATTGCGGTCCAGATCGCCAAAAAGATGAGCATCTACGAAGAAATCTGCTGTCAGCGTACCCAGATTGCAACCACCCGTTACGTCGATACCGAAGGCAAAACCCTGATGGAACAGTCTGGCGAAGCAGCAGGTTTCCGTCAAGGCGAAGAAGTTGAAATCGTTCGCGGCGATCTGATTGCCATTATCATGAGCACCATCAAAGACGTTCCGCGTTACTTTCAG…	N
tetHMM60	MBB64708.1	MKKILVVGSGIAGPALCYWLKKYGFSPSLVEKHKSIRSGGYAIDIRGVAVDLARKMGIYDKVVANRKITKQGLHVDSEGKTILEVDGEEFGFRQDDDVEIIRGDLVHILMEAIPDVPCRLDMSIDSIIDDGDEVLVTFKDGTKESYDLLVGADGMHSSVRRAVFPKDSYKIRDLNHYISVFNVPNYLNLDQNELIYESEERSLSVYSPKDSNQSLVGLMFSSKLGTCDSRDPAEQKAFLKKLFWDIGWESNKLLQLMDASDGFYFDSIAQVIAPSWSKGRITLVGDAGYCASPLSGQGTSLALVGAYILAGELKQTQGDYSAFKHYEDELRPFVDANQSFGLWVSEIYLSEEELSGEAAAERSRMILERIKEVANAIVLKSYD	ATGAAAAAGATTCTGGTCGTCGGCTCCGGTATTGCTGGTCCGGCACTGTGTTACTGGCTGAAAAAATACGGCTTTTCCCCGAGCCTGGTCGAAAAACACAAAAGCATTCGCTCTGGCGGCTATGCGATTGATATTCGCGGCGTTGCGGTTGATCTGGCTCGTAAAATGGGCATCTACGACAAAGTCGTCGCGAACCGCAAAATCACCAAACAGGGTCTGCACGTTGATAGCGAAGGCAAAACCATCCTGGAAGTTGACGGCGAAGAATTCGGTTTCCGTCAAGACGACGACGTTGAAATCATTCGCGGCGATCTGGTTCACATTCTGATGGAAGCAATTCCGGACGTTCCGTGTCGTCTGGACATGAGCATCGATAGCATCATCGACGACGGCGACGAA…	Y
tetHMM61	MBS0624039.1	MRNQRILISGAGPAGLTLAYWLRYYGFSPTLVERSPSLRIGGYKVDIRGVALEVVKYMGLYGRVKDLQTNMLGASVVDKFGQEIAQMNGDTFNLRISQDLEIIRGDLCRILAQQIEGMTCLFNDSVVAISQGHEGVEVEFENHAPQQFDLVIGADGLHSTVRKLVFGHDSCFAKELGLYISIFSVPNALGLHRWEMEYADSTKLVNLYSPSKDQDAKAAFLFASQALRFDIRDVQKQQQLLSEVYVRVGWEVPKLLAAMKQSKDFYFDSIAQICMSHWSDGRVALVGDAGYCPSPVSGQGTSLALVGAYVLAGELALAKGDYAQAFSQYEKQLRKYVEQNQKLGRNFAKNMTEGHKKNLTVWLHDQFMRLLPGRWIKFVTKQATRRVGRAANAVVLKNY…	ATGCGCAACCAGCGTATTCTGATTTCTGGCGCAGGTCCGGCAGGTCTGACCCTGGCATATTGGCTGCGTTATTACGGCTTTTCTCCGACCCTGGTTGAACGTAGTCCGAGTCTGCGTATTGGCGGCTATAAAGTAGATATTCGCGGCGTTGCACTGGAGGTTGTCAAATACATGGGTCTGTACGGTCGCGTCAAAGATCTGCAGACCAATATGCTGGGCGCAAGCGTTGTCGATAAATTCGGTCAGGAAATCGCGCAAATGAACGGCGATACCTTTAACCTGCGCATTAGCCAGGATCTGGAGATTATTCGCGGCGATCTGTGTCGTATCCTGGCTCAGCAAATCGAAGGTATGACCTGCCTGTTCAACGACAGCGTTGTTGCGATTAGCCAGGGTCAC…	N

## Sheet: SuppTab03_HMM-MIC
Supplementary Table 3. Antibiotic Susceptibility Testing of HMM hit sequences.
plasmid	lab_name	seq_name	functional	TET_MIC	DOX_MIC	TIG_MIC
pZE24	empty	empty	none	1	1	0.5
pZE24	tetX7	Tet(X7)	Y	32	16	4
pZE24	tet50	Tet(50)	Y	32	2	0.5
pZE24	YPX001		N	1
pZE24	YPX003		N	1
pZE24	YPX004		N	1
pZE24	YPX005		N	1
pZE24	YPX006		N	1
pZE24	YPX007		N	1
pZE24	YPX008		N	1
pZE24	YPX009		N	1
pZE24	YPX010		N	1
pZE24	tetHMM05	Tet(56-3)	Y	32	4	0.5
pZE24	tetHMM01	Tet(X13.2)	Y	128	32	4
pZE24	tetHMM04	Tet(56-2)	Y	32	8	0.5
pZE24	tetHMM13	Tet(X20)	Y	128	32	8
pZE24	SA001	Tet(X7.2)	Y	2	2	0.5
pZE24	SA002	Tet(54-2)	Y	32	8	0.5
pZE24	SA003		N	1
pZE24	tetHMM30	Tet(53-2)	Y	32	8	0.5
pZE24	tetHMM36	Tet(56-4)	Y	32	4	0.5
pZE24	tetHMM37	Tet(56-5)	Y	32	2	0.5
pZE24	tetHMM42	Tet(56-6)	Y	8	1	0.5
pZE24	tetHMM46	Tet(57)	Y	32	4	0.5
pZE24	tetHMM48		N	1
pZE24	tetHMM49	Tet(56-7)	Y	16	2	0.5
pZE24	tetHMM56		N	1
pZE24	tetHMM57		N	1
pZE24	tetHMM58		N	1
pZE24	tetHMM60	Tet(58)	Y	32	2	0.5
pZE24	tetHMM61		N	1
pZE21	empty	empty	none	1	1	0.5
pZE21	tetHMM01		Y	128	32	0.5
pZE21	tetHMM02		N	1
pZE21	tetHMM03		N	1
pZE21	tetHMM04		Y	64	8	0.5
pZE21	tetHMM05		Y	512	128	0.5
pZE21	tetHMM06		N	1
pZE21	tetHMM07		N	1
pZE21	tetHMM08		N	1
pZE21	tetHMM09		N	1
pZE21	tetHMM10		N	1
pZE21	tetHMM11		N	1
pZE21	tetHMM12		N	1
pZE21	tetHMM13		Y	256	32	8
pZE21	tetHMM14		N	1
pZE21	tetHMM15		N	1
pZE21	tetHMM16		N	1
pZE21	tetHMM17		N	1
pZE21	tetHMM18		N	1
pZE21	tetHMM19		N	1
pZE21	tetHMM20		N	1
pZE21	tetHMM21		N	1
pZE21	tetHMM22		N	1
pZE21	tetHMM23 / TetX3		Y	512	64	32
pZE21	tetHMM24		N	1
pZE21	tetHMM25		N	1
pZE21	tetHMM26		N	1
pZE21	tetHMM27	MC3.MG14.AS1.GP1.C5528.G2	N	1
pZE21	tetHMM28	MC3.MG338.AS1.GP1.C21977.G2	N	1
pZE21	tetHMM29	MC.3.MG338.AS1.GP1.C21977.G2	N	1
pZE24	tet37	tet37	N	1
pZE24	mabTetX	mabTetX	N	1
pZE21	tetX1+	tetX1	N	1
pZE21	tetX1	tetX1 (truncated)	N	1
pZE24	4J31	4J31	N	1

## Sheet: SuppTab04_HMM-kinetics
Supplementary Table 4. Michaelis-Menten kinetics of HMM hit sequences.
Substrate	Enzyme	R-squared	Km	kapp	kapp/Km	Vmax
TET	Tet(X7)	0.9308	2.968 ± 0.68	0.098 ± 0.046	0.033 ± 0.023	0.039 ± 0.002
	Tet(X13.2)	0.8252	23.45 ± 9.615	0.041 ± 0.137	0.002 ± 0.007	0.017 ± 0.002
	Tet(50)	0.9416	2.3 ± 0.483	0.073 ± 0.039	0.032 ± 0.024	0.029 ± 0.001
	Tet(56-2)	0.9773	5.2 ± 0.4	0.12 ± 0.03	0.023 ± 0.007	0.048 ± 0.001
	Tet(56-3)	0.9625	14.6 ± 2.0	0.29 ± 0.06	0.02 ± 0.01	0.117 ± 0.007
	Tet(56-4)	0.8069	1.177 ± 0.562	0.029 ± 0.053	0.025 ± 0.057	0.012 ± 0.001
	Tet(56-5)	0.7561	0.508 ± 0.181	0.034 ± 0.061	0.066 ± 0.144	0.013 ± 0.001
	Tet(56-6)	0.7699	0.441 ± 0.218	0.026 ± 0.061	0.06 ± 0.167	0.011 ± 0.001
	Tet(56-7)	0.9736	2.596 ± 0.301	0.1 ± 0.02	0.038 ± 0.012	0.04 ± 0.001
	Tet(58)	0.6524	0.123 ± 0.067	0.034 ± 0.061	0.275 ± 0.65	0.013 ± 0.001
DOX	Tet(X7)	0.9832	5.618 ± 0.629	0.113 ± 0.027	0.02 ± 0.007	0.045 ± 0.001
	Tet(X13.2)	0.8781	94.41 ± 53.5	0.068 ± 0.33	0.001 ± 0.004	0.027 ± 0.009
	Tet(50)	0.9749	3.575 ± 0.444	0.154 ± 0.024	0.043 ± 0.012	0.061 ± 0.001
	Tet(56-2)	0.9948	148.7 ± 42.3	3.2 ± 0.2	0.021 ± 0.008	1.3 ± 0.3
	Tet(56-3)	0.9825	14.9 ± 1.4	0.31 ± 0.04	0.02 ± 0.01	0.124 ± 0.005
	Tet(56-4)	0.6911	9.829 ± 5.138	0.138 ± 0.107	0.014 ± 0.018	0.055 ± 0.006
	Tet(56-5)	0.9706	7.445 ± 1.684	0.231 ± 0.05	0.031 ± 0.014	0.092 ± 0.005
	Tet(56-6)	0.7126	1.227 ± 0.735	0.03 ± 0.086	0.025 ± 0.085	0.012 ± 0.001
	Tet(56-7)	0.9794	27.7 ± 4.603	0.51 ± 0.072	0.018 ± 0.006	0.204 ± 0.015
	Tet(58)	0.9039	2.156 ± 0.901	0.087 ± 0.057	0.04 ± 0.043	0.035 ± 0.002
CTC	Tet(56-2)	0.9515	3.9 ± 0.6	0.11 ± 0.04	0.03 ± 0.01	0.046 ± 0.002
	Tet(56-3)	0.8881	6.0 ± 1.3	0.21 ± 0.07	0.03 ± 0.02	0.083 ± 0.006

## Sheet: SuppTab05_HMM-IC50
Supplementary Table 5. IC50
Substrate	Enzyme	R-squared	aTC IC50
TET	Tet(56-2)	0.9772	6.4 ± 0.9
	Tet(56-3)	0.9517	30 ± 6
DOX	Tet(56-2)	0.997	0.3 ± 0.1
	Tet(56-3)	0.9891	2.9 ± 0.3
CTC	Tet(56-2)	0.8891	116 ± 32
	Tet(56-3)	0.9161	101 ± 25

## Sheet: SuppTab06_mut-structure
Supplementary Table 7. Apparent structural role(s) of MSA conserved positions.
Tet(50)
AA	seq_pos	PDB_5TUE_pos	cat	Dead	Binding pocket	Hydrophobic core	Surface	Others	Comment
G	11	11	true essen	X	x				FAD binding-pocket
G	16	16	ND		x				Close to FAD
L	23	23	cond essen			x			Hydrophobic core among helixes leading to binding pocket
E	34	34	true essen	X	x				FAD binding-pocket, interact with ribose
R	40	40	cond essen				x		Loop Surface residue at pocket entrance
G	43	43	cond essen		x				Loop Surface residue at pocket entrance
D	47	47	cond essen		x				FAD binding pocket, close to flavin ring
E	102	102	cond essen		x				FAD binding pocket, close to flavin ring
I	103	103	cond essen			x			Hydrophobic core next to flavin ring
R	105	105	cond essen		x				Interacting with FAD flavin ring
D	107	107	cond essen				x		Surface residue on Tet-binding domain, close contact with FAD binding domain N241
I	111	111	cond essen			x			Hydrophobic core next to FAD pocket
L	112	112	cond essen			x			Hydrophobic core next to FAD pocket
E	147	147	cond essen				x		Surface residue
A	155	155	ND		x				Binding pocket
G	157	157	cond essen		x				Binding pocket, interact with phosphate
S	160	160	cond essen					x	Loop next to binding pocket
R	163	163	cond essen					x	Stabilizing the loop S160 that forms part of the binding pocket
L	192	192	cond essen			x			Hydrophobic core
F	223	223	cond essen			x			Hydrophobic core
F	266	266	cond essen			x			Hydrophobic core
W	279	279	true essen	x		x			Hydrophobic core
G	288	288	true essen	x	x				Binding pocket
D	289	289	true essen	x	x				FAD Interacting residue
G	299	299	cond essen		x				Both binding pocket
Q	300	300	cond essen		x				Binding pocket, side chain pointing outward
G	301	301	cond essen		x				FAD binding pocket
A	309	309	ND			x			Hydrophobic core
L	316	316	cond essen			x			Hydrophobic core
A	326	326	ND			x			Hydrophobic core
Y	330	330	cond essen			x			Hydrophobic core
Tet(X7)
AA	seq_pos	PDB_6WG9_pos	cat	Dead	Binding pocket	Hydrophobic core	Surface	Others	Comment
G	13	34	true essen	X	x				FAD binding-pocket, tight beta sheets
G	18	39	ND		x				Close to FAD
L	25	46	cond essen			x			Hydrophobic core among helixes leading to binding pocket
E	36	57	true essen	X	x				FAD binding-pocket, interact with ribose
R	44	65	cond essen				x		Loop Surface residue at pocket entrance
G	47	68	cond essen		x				Loop Surface residue at pocket entrance
D	51	72	cond essen		x				FAD binding pocket, close to flavin ring
E	104	125	cond essen		x				FAD binding pocket, close to flavin ring
I	105	126	cond essen			x			Hydrophobic core next to flavin ring
R	107	128	cond essen		x				Interacting with FAD flavin ring
D	109	130	cond essen				x		Surface residue on Tet-binding domain, close contact with FAD binding domain N241
I	113	134	cond essen			x			Hydrophobic core next to FAD pocket
L	114	135	cond essen			x			Hydrophobic core next to FAD pocket
E	149	170	cond essen				x		Surface residue
A	157	178	ND		x				Binding pocket
G	159	180	cond essen		x				Binding pocket, interact with phosphate
S	162	183	cond essen					x	Loop next to binding pocket
R	165	186	cond essen					x	Stabilizing the loop S162 that forms part of the binding pocket
L	198	219	cond essen			x			Hydrophobic core
F	229	250	cond essen			x			Hydrophobic core
F	274	295	cond essen			x			Hydrophobic core
W	288	309	true essen	x		x			Hydrophobic core
G	300	321	true essen	x	x				Binding pocket
D	301	322	true essen	x	x				FAD Interacting residue
G	311	332	cond essen		x				Both binding pocket
Q	312	333	cond essen		x				Binding pocket, side chain pointing outward
G	313	334	cond essen		x				FAD binding pocket
A	317	338	ND			x			Hydrophobic core
L	328	349	cond essen			x			Hydrophobic core
A	339	360	ND			x			Hydrophobic core
Y	343	364	cond essen			x			Hydrophobic core

## Sheet: SuppTab07_mut-primers
Supplementary Table 8. Alanine-scanning mutagenic primers.
Gene name	Plasmid length (bp)	Forward primer (5'-3')	Reverse primer (5'-3')
TetX7_G13A	3663	taatccaacaggcccggcagcaattattgtaatttttttattttttagc	gctaaaaaataaaaaaattacaataattgctgccgggcctgttggatta
TetX7_L25A	3663	gtccacgcggttttgctgtgccaatctcgccatcgttaat	attaacgatggcgagattggcacagcaaaaccgcgtggac
TetX7_E36A	3663	ctcggtctttgtctctcgcgtaaactgtaacgtcc	ggacgttacagtttacgcgagagacaaagaccgag
TetX7_R44A	3663	aagtgtcccaccaaaaatcgctgcatctcggtctttgtct	agacaaagaccgagatgcagcgatttttggtgggacactt
TetX7_G47A	3663	ggtcaagtgtcccagcaaaaatccttgcatctcgg	ccgagatgcaaggatttttgctgggacacttgacc
TetX7_D51A	3663	gaatccctgtgcagggcaagtgtcccaccaa	ttggtgggacacttgccctgcacagggattc
TetX7_E104A	3663	ttcttaagtcatttctgtttattgcaggattgtcaaaccgattttcg	cgaaaatcggtttgacaatcctgcaataaacagaaatgacttaagaa
TetX7_I105A	3663	gatagttcttaagtcatttctgtttgcttcaggattgtcaaaccgattttcg	cgaaaatcggtttgacaatcctgaagcaaacagaaatgacttaagaactatc
TetX7_R107A	3663	ctatttaataagatagttcttaagtcatttgcgtttatttcaggattgtcaaaccgattttc	gaaaatcggtttgacaatcctgaaataaacgcaaatgacttaagaactatcttattaaatag
TetX7_D109A	3663	ggctatttaataagatagttcttaaggcatttctgtttatttcaggattgtca	tgacaatcctgaaataaacagaaatgccttaagaactatcttattaaatagcc
TetX7_I113A	3663	cggtgtcattttgtaggctatttaataaggcagttcttaagtcatttctgtttatttcag	ctgaaataaacagaaatgacttaagaactgccttattaaatagcctacaaaatgacaccg
TetX7_L114A	3663	gacggtgtcattttgtaggctatttaatgcgatagttcttaagtcatttctgtttatt	aataaacagaaatgacttaagaactatcgcattaaatagcctacaaaatgacaccgtc
TetX7_E149A	3663	caataataaccagatctgctgttgcactcggtttatcttcaaaagtt	aacttttgaagataaaccgagtgcaacagcagatctggttattattg
TetX7_I155A	3663	gacattccaccattggcaatagcaaccagatctgctgtttcact	agtgaaacagcagatctggttgctattgccaatggtggaatgtc
TetX7_G159A	3663	ttttcttactttagacattccagcattggcaataataaccagatct	agatctggttattattgccaatgctggaatgtctaaagtaagaaaa
TetX7_S162A	3663	cggtaacaaattttcttactttagccattccaccattggcaataataa	ttattattgccaatggtggaatggctaaagtaagaaaatttgttaccg
TetX7_R165A	3663	cttccgtgtcggtaacaaattttgctactttagacattccaccattgg	ccaatggtggaatgtctaaagtagcaaaatttgttaccgacacggaag
TetX7_L198A	3663	tagccggtttccattgcatgcctgaaaaaatccaggacag	ctgtcctggattttttcaggcatgcaatggaaaccggcta
TetX7_F229A	3663	gcttttccattcatcagatgttttagcacttattccaaaatgcaatgcacca	tggtgcattgcattttggaataagtgctaaaacatctgatgaatggaaaagc
TetX7_F274A	3663	gtcgctaaccctacagcagatgatgtcacacgaatcagttctttgt	acaaagaactgattcgtgtgacatcatctgctgtagggttagcgac
TetX7_W288A	3663	gggtaatggacgcttacttttcgcagacttacctaagggaaatatt	aatatttcccttaggtaagtctgcgaaaagtaagcgtccattaccc
TetX7_G300A	3663	catcaaatgagcagcatctgcaatcatcgttatgggtaa	ttacccataacgatgattgcagatgctgctcatttgatg
TetX7_D301A	3663	ggcatcaaatgagcagcagctccaatcatcgttatgg	ccataacgatgattggagctgctgctcatttgatgcc
TetX7_G311A	3663	gctgtttacgccttgtgctgcaaaaggaggcat	atgcctccttttgcagcacaaggcgtaaacagc
TetX7_Q312A	3663	gctgtttacgcctgctcctgcaaaaggaggcatcaaatga	tcatttgatgcctccttttgcaggagcaggcgtaaacagc
TetX7_G313A	3663	caacccgctgtttacggcttgtcctgcaaaagg	ccttttgcaggacaagccgtaaacagcgggttg
TetX7_L328A	3663	taaatttcccattggtcgcattatccgacaatatcaaggcatccatc	gatggatgccttgatattgtcggataatgcgaccaatgggaaattta
TetX7_Y343A	3663	gcaaacatttgctgttcagcattttcaatagcctcttcaatgctgttaaatttc	gaaatttaacagcattgaagaggctattgaaaatgctgaacagcaaatgtttgc
Tet50_G11A	3693	cccgcaaccccaaccgctattacaagaatttttatatgt	acatataaaaattcttgtaatagcggttggggttgcggg
Tet50_L23A	3693	gagaaaacccaaatctttttgcccaataagcgactgcagggc	gccctgcagtcgcttattgggcaaaaagatttgggttttctc
Tet50_E34A	3693	ttctaacggcagctgattttgcaattaagaccggagaaaac	gttttctccggtcttaattgcaaaatcagctgccgttagaa
Tet50_R40A	3693	gtgcctggcccccttttgcaacggcagctgattttt	aaaaatcagctgccgttgcaaaagggggccaggcac
Tet50_G43A	3693	aatatcaagtgcctgggccccttttctaacggc	gccgttagaaaaggggcccaggcacttgatatt
Tet50_D47A	3693	ctatgccgcgaatagcaagtgcctggccc	gggccaggcacttgctattcgcggcatag
Tet50_E102A	3693	ggtctccacgaagaatcgcaacttcgtcatcttgc	gcaagatgacgaagttgcgattcttcgtggagacc
Tet50_I103A	3693	aactaggtctccacgaagagcctcaacttcgtcatcttgc	gcaagatgacgaagttgaggctcttcgtggagacctagtt
Tet50_R105A	3693	ttcaactaggtctccagcaagaatctcaacttcgtcatcttg	caagatgacgaagttgagattcttgctggagacctagttgaa
Tet50_D107A	3693	tttcattagaatttcaactagggctccacgaagaatctcaacttc	gaagttgagattcttcgtggagccctagttgaaattctaatgaaa
Tet50_I111A	3693	ctgcaattgctttcattagagcttcaactaggtctccacgaagaatc	gattcttcgtggagacctagttgaagctctaatgaaagcaattgcag
Tet50_L112A	3693	tatatctgcaattgctttcattgcaatttcaactaggtctccacgaagaatc	gattcttcgtggagacctagttgaaattgcaatgaaagcaattgcagatata
Tet50_E147A	3693	cgatcacaaggtcataatttgcaactctgccatctttgtag	ctacaaagatggcagagttgcaaattatgaccttgtgatcg
Tet50_I153A	3693	gaatgaataccatcggcagcggccacaaggtcataattttcaac	gttgaaaattatgaccttgtggccgctgccgatggtattcattc
Tet50_G157A	3693	ggtagcagaatgaatagcatcggcagcgatcac	gtgatcgctgccgatgctattcattctgctacc
Tet50_S160A	3693	cctggtagcagcatgaataccatcggcagcga	tcgctgccgatggtattcatgctgctaccagg
Tet50_R163A	3693	catttttactaaaaaccattcccgcggtagcagaatgaataccatcgg	ccgatggtattcattctgctaccgcgggaatggtttttagtaaaaatg
Tet50_L192A	3693	ggagttccatgtgatccgcaccgagataatttgggatggtaaatg	catttaccatcccaaattatctcggtgcggatcacatggaactcc
Tet50_F223A	3693	tctaatacatgttttgaacgggccataaatcccgccatggctttg	caaagccatggcgggatttatggcccgttcaaaacatgtattaga
Tet50_F226A	3693	tgagtaatcgcgtcaaaataagcgtcatcgctttctggcattcg	cgaatgccagaaagcgatgacgcttattttgacgcgattactca
Tet50_W279A	3693	gattaaggctatacggcctttagtcgcgcttttcattttgatttgagtaatc	gattactcaaatcaaaatgaaaagcgcgactaaaggccgtatagccttaatc
Tet50_G288A	3693	gcaataagcggcatcggcgattaaggctatacgg	ccgtatagccttaatcgccgatgccgcttattgc
Tet50_D289A	3693	gggcaataagcggcagcgccgattaaggcta	tagccttaatcggcgctgccgcttattgccc
Tet50_G299A	3693	aattattcccctgagctgataaaggtgaggggca	tgcccctcacctttatcagctcaggggaataatt
Tet50_Q300A	3693	ctaaattattccccgcacctgataaaggtgaggggcaataag	ctaaattattccccgcacctgataaaggtgaggggcaataag
Tet50_G301A	3693	caacaaaagctaaattattcgcctgacctgataaaggtgag	ctcacctttatcaggtcaggcgaataatttagcttttgttg
Tet50_L316A	3693	ataatcaccatcagcctttttcgcttcacccgccaaaatataagcg	cgcttatattttggcgggtgaagcgaaaaaggctgatggtgattat
Tet50_Y330A	3693	aacaaagggatgtagcaattcgttagctcgggtaaatgcttgtatataatca	tgattatatacaagcatttacccgagctaacgaattgctacatccctttgtt

## Sheet: SuppTab08_mut-MIC
Supplementary Table 9. Antibiotic Susceptibility Testing results for mutagenic strains.
code	strain	gene	pos	mutation	TET	DOX	TIG
180	pZE24	tetX7	0	empty	1	1	0.5
180	pZE24	tet50	0	empty	1	1	0.5
192	TetX7_WT	tetX7	1	WT	32	16	2
193	Tet50_WT	tet50	1	WT	32	2	0.5
204	TetX7_G13A	tetX7	2	G13A	1	1	0.5
205	TetX7_L25A	tetX7	3	L25A	16	8	0.5
206	TetX7_E36A	tetX7	4	E36A	1	1	0.5
207	TetX7_R44A	tetX7	5	R44A	32	8	2
208	TetX7_G47A	tetX7	6	G47A	16	8	0.5
209	TetX7_D51A	tetX7	7	D51A	4	1	1
210	TetX7_E104A	tetX7	8	E104A	1	1	0.5
211	TetX7_I105A	tetX7	9	I105A	8	2	0.5
225	TetX7_R107A	tetX7	10	R107A	2	2	0.5
212	TetX7_D109A	tetX7	11	D109A	32	16	2
213	TetX7_I113A	tetX7	12	I113A	32	8	1
214	TetX7_L114A	tetX7	13	L114A	8	2	0.5
215	TetX7_E149A	tetX7	14	E149A	32	8	2
216	TetX7_I155A	tetX7	15	I155A	4	2	0.5
226	TetX7_G159A	tetX7	16	G159A	1	1	0.5
227	TetX7_S162A	tetX7	17	S162A	8	4	0.5
228	TetX7_R165A	tetX7	18	R165A	8	2	0.5
229	TetX7_L198A	tetX7	19	L198A	4	2	0.5
230	TetX7_F229A	tetX7	20	F229A	2	1	0.5
231	TetX7_F274A	tetX7	21	F274A	16	8	0.5
232	TetX7_W288A	tetX7	22	W288A	1	1	0.5
236	TetX7_G300A	tetX7	23	G300A	1	1	0.5
237	TetX7_D301A	tetX7	24	D301A	1	1	0.5
238	TetX7_G311A	tetX7	25	G311A	4	2	0.5
239	TetX7_Q312A	tetX7	26	Q312A	32	16	2
240	TetX7_G313A	tetX7	27	G313A	4	4	0.5
241	TetX7_L328A	tetX7	28	L328A	4	2	0.5
242	TetX7_Y343A	tetX7	29	Y343A	4	2	0.5
269	Tet50_G11A	tet50	2	G11A	1	1	0.5
270	Tet50_L23A	tet50	3	L23A	2	1	0.5
271	Tet50_E34A	tet50	4	E34A	1	1	0.5
272	Tet50_R40A	tet50	5	R40A	2	1	0.5
273	Tet50_G43A	tet50	6	G43A	2	1	0.5
274	Tet50_D47A	tet50	7	D47A	1	1	0.5
275	Tet50_E102A	tet50	8	E102A	16	2	0.5
276	Tet50_I103A	tet50	9	I103A	1	1	0.5
277	Tet50_R105A	tet50	10	R105A	1	1	0.5
278	Tet50_D107A	tet50	11	D107A	2	1	1
279	Tet50_I111A	tet50	12	I111A	1	1	0.5
280	Tet50_L112A	tet50	13	L112A	1	1	0.5
281	Tet50_E147A	tet50	14	E147A	4	1	0.5
282	Tet50_I153A	tet50	15	I153A	1	1	0.5
283	Tet50_G157A	tet50	16	G157A	1	2	0.5
284	Tet50_S160A	tet50	17	S160A	1	2	0.5
285	Tet50_R163A	tet50	18	R163A	1	2	0.5
286	Tet50_L192A	tet50	19	L192A	1	1	0.5
287	Tet50_F223A	tet50	20	F223A	2	1	0.5
288	Tet50_F266A	tet50	21	F266A	1	1	0.5
289	Tet50_W279A	tet50	22	W279A	1	1	0.5
290	Tet50_G288A	tet50	23	G288A	1	1	0.5
291	Tet50_D289A	tet50	24	D289A	1	1	0.5
292	Tet50_G299A	tet50	25	G299A	1	1	0.5
293	Tet50_Q300A	tet50	26	Q300A	8	1	0.5
294	Tet50_G301A	tet50	27	G301A	1	1	0.5
295	Tet50_L316A	tet50	28	L316A	1	1	0.5
296	Tet50_Y330A	tet50	29	Y330A	1	1	0.5

## Sheet: SuppTab09_mut-kinetics
Supplementary Table 10. Michaelis-Menten kinetics of mutagenized sequences.
Substrate	Enzyme	R squared	Km	kapp	kapp/Km	Vmax
TET	TetX7	0.9308	2.968 ± 0.68	0.098 ± 0.046	0.033 ± 0.023	0.039 ± 0.002
	TetX7_L25A	0.982	10.74 ± 1.189	0.104 ± 0.027	0.01 ± 0.004	0.042 ± 0.001
	TetX7_G47A	0.708	13.93 ± 6.837	0.03 ± 0.147	0.002 ± 0.012	0.012 ± 0.002
	TetX7_D109A	0.934	7.372 ± 1.618	0.08 ± 0.049	0.011 ± 0.009	0.032 ± 0.002
	TetX7_I113A	0.988	8.374 ± 0.762	0.133 ± 0.022	0.016 ± 0.004	0.053 ± 0.001
	Tet50	0.9416	2.3 ± 0.483	0.073 ± 0.039	0.032 ± 0.024	0.029 ± 0.001
	Tet50_D107A	0.98	9.107 ± 1.14	0.053 ± 0.031	0.006 ± 0.004	0.021 ± 0.001
	Tet50_E147A	0.952	3.017 ± 0.528	0.073 ± 0.032	0.024 ± 0.015	0.029 ± 0.001
DOX	TetX7	0.9832	5.618 ± 0.629	0.113 ± 0.027	0.02 ± 0.007	0.045 ± 0.001
	TetX7_L25A	0.907	13.01 ± 4.74	0.066 ± 0.089	0.005 ± 0.009	0.026 ± 0.002
	TetX7_D109A	0.981	12.12 ± 1.438	0.081 ± 0.03	0.007 ± 0.003	0.032 ± 0.001
	TetX7_I113A	0.99	17.33 ± 1.528	0.112 ± 0.028	0.006 ± 0.002	0.045 ± 0.001
	Tet50	0.9749	3.575 ± 0.444	0.154 ± 0.024	0.043 ± 0.012	0.061 ± 0.001
	Tet50_E102A	0.807	2.066 ± 0.723	0.03 ± 0.068	0.015 ± 0.038	0.012 ± 0.001
	Tet50_D107A	0.974	14.13 ± 2.192	0.067 ± 0.045	0.005 ± 0.004	0.027 ± 0.001
	Tet50_E147A	0.973	3.562 ± 0.459	0.073 ± 0.025	0.021 ± 0.01	0.029 ± 0.001
TIG	TetX7	0.834	8.284 ± 2.95	0.07 ± 0.099	0.008 ± 0.015	0.028 ± 0.003
	TetX7_L25A	0.806	21.69 ± 8.675	0.056 ± 0.135	0.003 ± 0.007	0.022 ± 0.003
	TetX7_G47A	0.465	17.69 ± 14.74	0.023 ± 0.277	0.001 ± 0.017	0.009 ± 0.003
	TetX7_D109A	0.925	113.5 ± 39.46	0.149 ± 0.223	0.001 ± 0.002	0.06 ± 0.013
	TetX7_I113A	0.947	33.75 ± 6.728	0.104 ± 0.082	0.003 ± 0.003	0.042 ± 0.003
