# Supplementary material for: Sequence-structure-function characterization of the emerging tetracycline destructase family of antibiotic resistance enzymes
Source: Commun Biol. 2024 Mar 16;7:336. doi: 10.1038/s42003-024-06023-w (PMC10944477; doi:10.1038/s42003-024-06023-w)
Supplement: Supplementary file 4 — Supplementary Data 2 [file 42003_2024_6023_MOESM4_ESM.xlsx]

## Sheet: Tab01_HMM-scores
seq_name	aaid_ge40	hmm	fxnl	hmm_fxnl	type	score_hmm01	score_hmm02-combined_v2	score_hmm02-type1_v2	score_hmm02-type2_v2
G42_17_NODE_9_length_1642_33125315	type2	N	Y	NY	DES2	499.1	582.1	43.3	646.2
MQ1435_KX161713.1_28790997	type2	N	Y	NY	DES2	678.9	675.6	36.6	751.4
MQ776_KX161712.1_28790997	type2	N	Y	NY	DES2	657.6	664.4	39.5	741.5
SA001_DINCMNOL_01204	type1	Y	Y	YY	DES1	473.1	487.1	828.2	67.5
SA002_CMCHHBHB_00269	type2	Y	Y	YY	DES2	670.6	652.5	42.9	726.6
Tet47_WP_099982804.1_26097034	type2	N	Y	NY	DES2	691.3	675	35.7	753.1
Tet48_WP_099982805.1_26097034	type2	N	Y	NY	DES2	631.5	611.9	45.1	677.7
Tet49_WP_099982806.1_26097034	type2	N	Y	NY	DES2	696.7	672.3	47.2	743.5
Tet50_WP_099982807.1_26097034	type2	N	Y	NY	DES2	667.4	653.7	46.9	724
Tet51_WP_099982808.1_26097034	type2	N	Y	NY	DES2	702.9	680.3	47.3	753.1
Tet52_WP_099982809.1_26097034	type2	N	Y	NY	DES2	673.6	655.1	48.5	721.2
Tet53_WP_099982810.1_26097034	type2	N	Y	NY	DES2	674.8	653.4	21.8	729.4
Tet54_WP_099982811.1_26097034	type2	N	Y	NY	DES2	685.4	666.1	37	742.3
Tet55_WP_148044404.1_26097034	type2	N	Y	NY	DES2	631.7	606.5	54.7	673.5
Tet56_WP_003635403.1_26097034	type2	N	Y	NY	DES2	677.7	668.4	39.5	741.8
TetHMM01_WP_075168333.1	type1	Y	Y	YY	DES1	500.4	516.8	872.6	78.9
TetHMM02_AMP57017.1	type1	Y	N	YN	DES1	428.7	437.8	755.3	55.3
TetHMM03_WP_010652895.1	type2	Y	N	YN	DES2	584.4	585.9	52	637.3
TetHMM04_WP_094089728.1	type2	Y	Y	YY	DES2	655.3	666.1	39.5	738.7
TetHMM05_WP_044012519.1	type2	Y	Y	YY	DES2	666.4	673.4	42.3	745.2
TetHMM06_WP_057140227.1	type2	Y	N	YN	none	296.9	297.4	33.9	316.7
TetHMM07_WP_036504351.1	type2	Y	N	YN	none	315.3	313.2	25.5	340.5
TetHMM08_WP_103233237.1	type1	Y	N	YN	none	335.7	353.2	564.1	61.6
TetHMM09_OJU80684.1	type2	Y	N	YN	none	360.9	358.4	40.2	382.7
TetHMM10_WP_039796849.1	type2	Y	N	YN	none	327.2	325.8	31.6	350.3
TetHMM11_TE_WC1_tet_destruct	type1	Y	N	YN	DES1	383.8	400.1	703.4	40.3
TetHMM12_WP_104630373.1	type2	Y	N	YN	none	270.1	273.5	20.5	290.5
TetHMM13_WP_064970078.1	type1	Y	Y	YY	DES1	497.9	515.5	892.3	70
TetHMM14_WP_005790841.1	type1	Y	N	YN	none	364.6	380.8	636.8	60.5
TetHMM15_WP_099049846.1	type1	Y	N	YN	none	329.9	348.7	557.3	61.6
TetHMM16_WP_082570509.1	type2	Y	N	YN	none	275.4	274.4	22.1	297.6
TetHMM17_WP_098615093.1	type1	Y	N	YN	none	166.3	171.7	210	67.1
TetHMM18_WP_065160992.1	type1	Y	N	YN	none	330.3	344.5	544.7	65.3
TetHMM19_WP_003039540.1	type2	Y	N	YN	none	272.9	269.7	30.8	294
TetHMM20_WP_040783638.1	type2	Y	N	YN	none	274.1	278.3	26.8	296.3
TetHMM21_A35_1_30_TG.7	type1	Y	N	YN	none	379.5	390.6	661.5	60.7
TetHMM22_5_2_DP_TG.17	type1	Y	N	YN	none	359.4	375.5	632.9	56.2
TetHMM23_WP_024160783.1	type1	Y	Y	YY	DES1	443	472.7	833.5	64.6
TetHMM24_WP_070911343.1	none	Y	N	YN	none	39.4	41.4	15.6	19.9
TetHMM25_WP_078309308.1	none	Y	N	YN	none	33.9	35.8	15.4	15.8
TetHMM26_WP_078325355.1	none	Y	N	YN	none	33.7	35	16.2	16.7
tetHMM30_MBS0585185.1	type2	Y	Y	YY	DES2	698.4	684.3	40.7	762.2
tetHMM36_EKD70955.1	type2	Y	Y	YY	DES2	676.8	676	49.4	745.3
tetHMM37_WP_115330835.1	type2	Y	Y	YY	DES2	664.3	667.3	41	739.3
tetHMM42_OAI47689.1	type2	Y	Y	YY	DES2	664	664.1	49.5	730.7
tetHMM46_MBA2727068.1	type2	Y	Y	YY	DES2	660.3	654.1	45.4	723.8
tetHMM48_OGT60929.1	type2	Y	N	YN	DES2	652	653.4	44.6	723.2
tetHMM49_WP_058443238.1	type2	Y	Y	YY	DES2	652.6	654.9	46.4	722.5
tetHMM56_NDD59119.1	type2	Y	N	YN	DES2	551.9	553.4	50.2	621.6
tetHMM57_TNF67253.1	type2	Y	N	YN	DES2	533.6	527.7	40	591.8
tetHMM58_WP_051550798.1	type2	Y	N	YN	DES2	479.3	484.3	19.4	548.9
tetHMM60_MBB64708.1	type2	Y	Y	YY	DES2-exp	494.5	495.5	39.3	541.4
tetHMM61_MBS0624039.1	type2	Y	N	YN	none	388.4	392.3	65.5	408.9
TetX_AAA27471.1_1846135	type1	N	Y	NY	DES1	486.3	498.7	874.4	63.5
TetX10_WP_080693088.1_32415166	type1	N	Y	NY	DES1	487.2	499.1	876.1	63.1
TetX11_QJX65213.1_32415166	type1	N	Y	NY	DES1	494.8	510.5	888.6	67.4
TetX12_WP_107046667.1_32415166	type1	N	Y	NY	DES1	494.2	510.7	889.2	65.9
TetX13_AMP54221.1_32415166	type1	N	Y	NY	DES1	502.4	518.5	867.4	79.6
TetX14_WP_015345556.1_32731802	type1	N	Y	NY	DES1	495.4	512.7	888.5	70.5
TetX15_QQN89110.1_34109404	type1	N	Y	NY	DES1	498.2	513.8	878.7	69.7
TetX3_QBQ85438.1_33133751	type1	N	Y	NY	DES1	443	472.7	833.5	64.6
TetX4_QBQ69719.1_33133751	type1	N	Y	NY	DES1	492.5	508.7	877.5	65.7
TetX5_WP_150378267.1_31611352	type1	N	Y	NY	DES1	497.4	515.2	889.7	69.9
TetX6_QHN11884.1_32016288	type1	N	Y	NY	DES1	501.4	517.6	873.1	79.3
TetX7_AMP54443.1_32415166	type1	N	Y	NY	DES1	502.9	516.6	868.4	73.5
TetX8_AMP57029.1_32415166	type1	N	Y	NY	DES1	498.5	511.3	864.9	70.6
TetX9_QJX65215.1_32415166	type1	N	Y	NY	DES1	502.8	516	865	74.3
YPX001_ARE67860.1	type1	Y	N	YN	none	121.4	124.3	139.7	42
YPX003_RZJ50364.1	type1	Y	N	YN	none	202.8	214.5	286.6	58.3
YPX004_WP_172335899.1	type1	Y	N	YN	none	175.5	188.4	271.1	43.5
YPX005_380-1_WP_030677592.1	type2	Y	N	YN	none	290	292.3	33	312
YPX006_380-2_WP_030643457.1	type2	Y	N	YN	none	293	296.3	33.2	319
YPX007_420-1_WP_050515422.1	type2	Y	N	YN	none	307.9	308.6	36.5	321.1
YPX008_420-2_WP_125055714.1	type2	Y	N	YN	none	269.5	267.5	23.3	291.3
YPX009_WP_182392741.1	type2	Y	N	YN	DES2	591.6	593	50	647.6
YPX010_WP_182392975.1	type2	Y	N	YN	none	370.9	373.9	52.9	398.6
SA003_OBNNALCC_01134	type2	Y	N	YN	DES2	649	651.1	39.2	725.3

## Sheet: Tab02_HMM-MIC
code	plasmid	gene	seq_name	functional	type	TET_MIC	DOX_MIC	TIG_MIC	TET	DOX	TIG
180	pZE24	empty	empty	none	none	1	1	0.5	0	0	0
192	pZE24	tetX7	Tet(X7)	Y	DES1	32	16	4	5	4	3
193	pZE24	tet50	Tet(50)	Y	DES2	32	2	0.5	5	1	0
183	pZE24	YPX001		N		1
185	pZE24	YPX003		N		1
186	pZE24	YPX004		N		1
301	pZE24	YPX005		N		1
302	pZE24	YPX006		N		1
303	pZE24	YPX007		N		1
304	pZE24	YPX008		N		1
LDT066	pZE24	YPX009		N		1
305	pZE24	YPX010		N		1
248	pZE24	tetHMM05	Tet(56-3)	Y	DES2	32	4	0.5	5	2	0
250	pZE24	tetHMM01	Tet(X13.2)	Y	DES1	128	32	4	7	5	3
251	pZE24	tetHMM04	Tet(56-2)	Y	DES2	32	8	0.5	5	3	0
252	pZE24	tetHMM13	Tet(X20)	Y	DES1	128	32	8	7	5	4
297	pZE24	SA001	Tet(X7.2)	Y	DES1	2	2	0.5	1	1	0
298	pZE24	SA002	Tet(54-2)	Y	DES2	32	8	0.5	5	3	0
LDT065	pZE24	SA003		N		1
306	pZE24	tetHMM30	Tet(53-2)	Y	DES2	32	8	0.5	5	3	0
307	pZE24	tetHMM36	Tet(56-4)	Y	DES2	32	4	0.5	5	2	0
308	pZE24	tetHMM37	Tet(56-5)	Y	DES2	32	2	0.5	5	1	0
309	pZE24	tetHMM42	Tet(56-6)	Y	DES2	8	1	0.5	3	0	0
310	pZE24	tetHMM46	Tet(57)	Y	DES2	32	4	0.5	5	2	0
311	pZE24	tetHMM48		N		1
312	pZE24	tetHMM49	Tet(56-7)	Y	DES2	16	2	0.5	4	1	0
313	pZE24	tetHMM56		N		1
314	pZE24	tetHMM57		N		1
315	pZE24	tetHMM58		N		1			0
316	pZE24	tetHMM60	Tet(58)	Y	DES2	32	2	0.5	5	1	0
317	pZE24	tetHMM61		N		1
086	pZE21	empty		NA		1	1	0.5
028	pZE21	tetHMM01		Y		128	32	0.5
	pZE21	tetHMM02		N		1
	pZE21	tetHMM03		N		1
031	pZE21	tetHMM04		Y		64	8	0.5
062	pZE21	tetHMM05		Y		512	128	0.5
	pZE21	tetHMM06		N		1
	pZE21	tetHMM07		N		1
	pZE21	tetHMM08		N		1
	pZE21	tetHMM09		N		1
	pZE21	tetHMM10		N		1
	pZE21	tetHMM11		N		1
	pZE21	tetHMM12		N		1
040	pZE21	tetHMM13		Y		256	32	8
	pZE21	tetHMM14		N		1
	pZE21	tetHMM15		N		1
	pZE21	tetHMM16		N		1
	pZE21	tetHMM17		N		1
	pZE21	tetHMM18		N		1
	pZE21	tetHMM19		N		1
	pZE21	tetHMM20		N		1
	pZE21	tetHMM21		N		1
	pZE21	tetHMM22		N		1
050	pZE21	tetHMM23 / TetX3		Y		512	64	32
	pZE21	tetHMM24		N		1
	pZE21	tetHMM25		N		1
	pZE21	tetHMM26		N		1

## Sheet: Tab03_HMM-kinetics
lab_name	Protein	type	Substrate	R squared	Km	error in Km	kcat	error in kcat	kcat/Km	Dkcat/kcat	DKm/Km	error in kcat/Km	Vmax	Vmax error
TetHMM01	Tet(X13.2)	DES1	Tet	0.8252	23.45	9.615	0.041275	0.136887	0.00176013	3.31646	0.410021	0.00655908	0.01651	0.00226
TetHMM01	Tet(X13.2)	DES1	Doxy	0.8781	94.41	53.5	0.06775	0.329668	0.000717615	4.86595	0.566677	0.00389853	0.0271	0.008934
TetHMM36	Tet(56-4)	DES2	Tet	0.8069	1.177	0.5615	0.029325	0.0533163	0.024915	1.81812	0.47706	0.0571844	0.01173	0.0006254
TetHMM36	Tet(56-4)	DES2	Doxy	0.6911	9.829	5.138	0.1375	0.106636	0.0139892	0.775537	0.522739	0.0181619	0.055	0.005865
TetHMM37	Tet(56-5)	DES2	Tet	0.7561	0.5077	0.1807	0.033625	0.0608922	0.0662301	1.81092	0.355919	0.14351	0.01345	0.000819
TetHMM37	Tet(56-5)	DES2	Doxy	0.9706	7.445	1.684	0.231175	0.050438	0.031051	0.218181	0.226192	0.0137982	0.09247	0.004664
TetHMM42	Tet(56-6)	DES2	Tet	0.7699	0.4414	0.2178	0.026425	0.0605866	0.0598663	2.29277	0.49343	0.1668	0.01057	0.0006404
TetHMM42	Tet(56-6)	DES2	Doxy	0.7126	1.227	0.7351	0.03015	0.0859867	0.0245721	2.85196	0.599104	0.0848001	0.01206	0.001037
TetHMM49	Tet(56-7)	DES2	Tet	0.9736	2.596	0.3006	0.099825	0.0198322	0.0384534	0.19867	0.115794	0.0120922	0.03993	0.0007919
TetHMM49	Tet(56-7)	DES2	Doxy	0.9794	27.7	4.603	0.5095	0.0721295	0.0183935	0.141569	0.166173	0.00566046	0.2038	0.0147
TetHMM60	Tet(58)	DES2	Tet	0.6524	0.1225	0.06679	0.0337	0.061276	0.275102	1.81828	0.545224	0.650204	0.01348	0.000826
TetHMM60	Tet(58)	DES2	Doxy	0.9039	2.156	0.9007	0.087225	0.0568071	0.0404569	0.651271	0.417764	0.0432498	0.03489	0.001982
TetX7	Tet(X7)	DES1	Doxy	0.9832	5.618	0.629	0.113475	0.027473	0.0201985	0.242106	0.111962	0.00715163	0.04539	0.001247
TetX7	Tet(X7)	DES1	Tet	0.9308	2.968	0.6804	0.0984	0.046189	0.0331536	0.469401	0.229245	0.0231627	0.03936	0.001818
TetX7	Tet(X7)	DES1	Tig	0.8343	8.284	2.95	0.069825	0.0994271	0.0084289	1.42395	0.356108	0.0150039	0.02793	0.002777
Tet50	Tet(50)	DES2	Doxy	0.9749	3.575	0.4441	0.1537	0.0238452	0.042993	0.155141	0.124224	0.0120107	0.06148	0.001466
Tet50	Tet(50)	DES2	Tet	0.9416	2.3	0.4825	0.0727	0.0388583	0.0316087	0.534502	0.209783	0.0235259	0.02908	0.00113

## Sheet: Tab03_HMM-ATC
code	strain	TET	ATC
193	Tet50	0	8
251	Tet56-2	0	2
248	Tet56-3	0	2
180	empty	0	8
193	Tet50	1	8
251	Tet56-2	1	2
248	Tet56-3	1	2
180	empty	1	0
193	Tet50	2	4
251	Tet56-2	2	2
248	Tet56-3	2	2
180	empty	2
193	Tet50	4	4
251	Tet56-2	4	2
248	Tet56-3	4	2
180	empty	4
193	Tet50	8	4
251	Tet56-2	8	2
248	Tet56-3	8	1
180	empty	8
193	Tet50	16	2
251	Tet56-2	16	1
248	Tet56-3	16	0.25
180	empty	16
193	Tet50	32	0
251	Tet56-2	32	0
248	Tet56-3	32	0
180	empty	32

## Sheet: SUMMARY-mut
strain	pos	gene	domain	location	essential	TET_MIC	DOX_MIC	TIG_MIC	TET_fc	DOX_fc	TIG_fc	TET_MIC_frac	DOX_MIC_frac	TIG_MIC_frac	TET_KcatKm	DOX_KcatKm	TIG_KcatKm	TET_KcatKm_frac	DOX_KcatKm_frac	TIG_KcatKm_frac	TET_Vmax	DOX_Vmax	TIG_Vmax	TET_Vmax_frac	DOX_Vmax_frac	TIG_Vmax_frac	PTS	PTS_frac
pZE24	0	TetX7				1	1	0.5	0	0	0	0	0	0	0	0	0	0	0	0	0	0	0	0	0	0	0	0
pZE24	0	Tet50				1	1	0.5	0	0	0	0	0	NA	0	0	NA	0	0	0	0	0	0	0	0	0	0	0
TetX7_WT	1	TetX7				32	16	2	-5	-4	-2	1	1	1	0.0331536	0.0201985	0.0084289	1	1	1	0.03936	0.04539	0.02793	1	1	1	43.2402	1
Tet50_WT	1	Tet50				32	2	0.5	-5	-1	0	1	1	NA	0.0316087	0.042993	NA	1	1	NA	0.02908	0.06148	NA	1	1	#VALUE!	48.6406	1
TetX7_G13A	2	TetX7	FBD	pocket	Y	1	1	0.5	0	0	0	0	0	0
TetX7_L25A	3	TetX7	FBD	core		16	8	0.5	-4	-3	0	0.8	0.75	0	0.00972067	0.00505188	0.00258183	0.293201	0.250112	0.306307	0.04176	0.02629	0.0224	1.06098	0.579202	0.802005
TetX7_E36A	4	TetX7	FBD	pocket	Y	1	1	0.5	0	0	0	0	0	0
TetX7_R44A	5	TetX7	FBD	surface		32	8	2	-5	-3	-2	1	0.75	1
TetX7_G47A	6	TetX7	FBD	pocket		16	8	0.5	-4	-3	0	0.8	0.75	0	0.00217337	ND	0.00129296	0.0655544	ND	0.153396	0.01211	ND	0.009149	0.307673	ND	0.327569	38.5513	0.891562
TetX7_D51A	7	TetX7	FBD	pocket		4	1	1	-2	0	-1	0.4	0	0.5
TetX7_E104A	8	TetX7	FBD	pocket		1	1	0.5	0	0	0	0	0	0
TetX7_I105A	9	TetX7	FBD	core		8	2	0.5	-3	-1	0	0.6	0.25	0
TetX7_R107A	10	TetX7	FBD	pocket		2	2	0.5	-1	-1	0	0.2	0.25	0
TetX7_D109A	11	TetX7	FBD	surface		32	16	2	-5	-4	-2	1	1	1	0.0108587	0.00667079	0.00131696	0.327525	0.330262	0.156243	0.03202	0.03234	0.05979	0.813516	0.712492	2.14071	41.2296	0.953502
TetX7_I113A	12	TetX7	FBD	core		32	8	1	-5	-3	-1	1	0.75	0.5	0.0158735	0.0064498	0.00308963	0.478787	0.319321	0.366552	0.05317	0.04471	0.04171	1.35086	0.985019	1.49338
TetX7_L114A	13	TetX7	FBD	core		8	2	0.5	-3	-1	0	0.6	0.25	0
TetX7_E149A	14	TetX7	FBD	surface		32	8	2	-5	-3	-2	1	0.75	1
TetX7_I155A	15	TetX7	FBD	pocket		4	2	0.5	-2	-1	0	0.4	0.25	0
TetX7_G159A	16	TetX7	FBD	pocket		1	1	0.5	0	0	0	0	0	0
TetX7_S162A	17	TetX7	FBD	stab		8	4	0.5	-3	-2	0	0.6	0.5	0
TetX7_R165A	18	TetX7	FBD	stab		8	2	0.5	-3	-1	0	0.6	0.25	0
TetX7_L198A	19	TetX7	TBD	core		4	2	0.5	-2	-1	0	0.4	0.25	0
TetX7_F229A	20	TetX7	TBD	core		2	1	0.5	-1	0	0	0.2	0	0
TetX7_F274A	21	TetX7	TBD	core		16	8	0.5	-4	-3	0	0.8	0.75	0
TetX7_W288A	22	TetX7	FBD	core	Y	1	1	0.5	0	0	0	0	0	0
TetX7_G300A	23	TetX7	FBD	pocket	Y	1	1	0.5	0	0	0	0	0	0
TetX7_D301A	24	TetX7	FBD	pocket	Y	1	1	0.5	0	0	0	0	0	0
TetX7_G311A	25	TetX7	FBD	pocket		4	2	0.5	-2	-1	0	0.4	0.25	0													46.5017	1.07543
TetX7_Q312A	26	TetX7	FBD	pocket		32	16	2	-5	-4	-2	1	1	1
TetX7_G313A	27	TetX7	FBD	pocket		4	4	0.5	-2	-2	0	0.4	0.5	0
TetX7_L328A	28	TetX7	FBD	core		4	2	0.5	-2	-1	0	0.4	0.25	0
TetX7_Y343A	29	TetX7	CTH	stab		4	2	0.5	-2	-1	0	0.4	0.25	0
Tet50_G11A	2	Tet50	FBD	pocket	Y	1	1	0.5	0	0	0	0	0	NA
Tet50_L23A	3	Tet50	FBD	core		2	1	0.5	-1	0	0	0.2	0	NA													45.5887	0.937257
Tet50_E34A	4	Tet50	FBD	pocket	Y	1	1	0.5	0	0	0	0	0	NA
Tet50_R40A	5	Tet50	FBD	surface		2	1	0.5	-1	0	0	0.2	0	NA
Tet50_G43A	6	Tet50	FBD	pocket		2	1	0.5	-1	0	0	0.2	0	NA
Tet50_D47A	7	Tet50	FBD	pocket		1	1	0.5	0	0	0	0	0	NA
Tet50_E102A	8	Tet50	FBD	pocket		16	2	0.5	-4	-1	0	0.8	1	NA	ND	0.0145087	NA	ND	0.337467	NA	ND	0.01199	NA	ND	0.195023	NA	49.66	1.02096
Tet50_I103A	9	Tet50	FBD	core		1	1	0.5	0	0	0	0	0	NA
Tet50_R105A	10	Tet50	FBD	pocket		1	1	0.5	0	0	0	0	0	NA
Tet50_D107A	11	Tet50	FBD	surface		2	1	1	-1	0	-1	0.2	0	NA	0.00580597	0.00473992	NA	0.183683	0.110249	NA	0.02115	0.02679	NA	0.727304	0.435751	NA	47.9312	0.985416
Tet50_I111A	12	Tet50	FBD	core		1	1	0.5	0	0	0	0	0	NA
Tet50_L112A	13	Tet50	FBD	core		1	1	0.5	0	0	0	0	0	NA
Tet50_E147A	14	Tet50	FBD	surface		4	1	0.5	-2	0	0	0.4	0	NA	0.0242459	0.0205011	NA	0.767065	0.476848	NA	0.02926	0.02921	NA	1.00619	0.475114	NA	49.2345	1.01221
Tet50_I153A	15	Tet50	FBD	pocket		1	1	0.5	0	0	0	0	0	NA
Tet50_G157A	16	Tet50	FBD	pocket		1	2	0.5	0	-1	0	0	1	NA
Tet50_S160A	17	Tet50	FBD	stab		1	2	0.5	0	-1	0	0	1	NA													57.1701	1.17536
Tet50_R163A	18	Tet50	FBD	stab		1	2	0.5	0	-1	0	0	1	NA
Tet50_L192A	19	Tet50	TBD	core		1	1	0.5	0	0	0	0	0	NA
Tet50_F223A	20	Tet50	TBD	core		2	1	0.5	-1	0	0	0.2	0	NA
Tet50_F266A	21	Tet50	TBD	core		1	1	0.5	0	0	0	0	0	NA
Tet50_W279A	22	Tet50	FBD	core	Y	1	1	0.5	0	0	0	0	0	NA
Tet50_G288A	23	Tet50	FBD	pocket	Y	1	1	0.5	0	0	0	0	0	NA
Tet50_D289A	24	Tet50	FBD	pocket	Y	1	1	0.5	0	0	0	0	0	NA
Tet50_G299A	25	Tet50	FBD	pocket		1	1	0.5	0	0	0	0	0	NA
Tet50_Q300A	26	Tet50	FBD	pocket		8	1	0.5	-3	0	0	0.6	0	NA													49.0769	1.00897
Tet50_G301A	27	Tet50	FBD	pocket		1	1	0.5	0	0	0	0	0	NA
Tet50_L316A	28	Tet50	FBD	core		1	1	0.5	0	0	0	0	0	NA
Tet50_Y330A	29	Tet50	CTH	stab		1	1	0.5	0	0	0	0	0	NA

## Sheet: Tab04_mut-MIC
code	strain	gene	pos	mutation	TET_MIC	DOX_MIC	TIG_MIC	TET_fc	DOX_fc	TIG_fc	TET	DOX	TIG
180	pZE24	tetX7	0	empty	1	1	0.5	0	0	0	0	0	0
180	pZE24	tet50	0	empty	1	1	0.5	0	0	0	0	0	#DIV/0!
192	tetX7_WT	tetX7	1	WT	32	16	2	-5	-4	-2	1	1	1
193	tet50_WT	tet50	1	WT	32	2	0.5	-5	-1	0	1	1	#DIV/0!
204	tetX7_G13A	tetX7	2	G13A	1	1	0.5	0	0	0	0	0	0
205	tetX7_L25A	tetX7	3	L25A	16	8	0.5	-4	-3	0	0.8	0.75	0
206	tetX7_E36A	tetX7	4	E36A	1	1	0.5	0	0	0	0	0	0
207	tetX7_R44A	tetX7	5	R44A	32	8	2	-5	-3	-2	1	0.75	1
208	tetX7_G47A	tetX7	6	G47A	16	8	0.5	-4	-3	0	0.8	0.75	0
209	tetX7_D51A	tetX7	7	D51A	4	1	1	-2	0	-1	0.4	0	0.5
210	tetX7_E104A	tetX7	8	E104A	1	1	0.5	0	0	0	0	0	0
211	tetX7_I105A	tetX7	9	I105A	8	2	0.5	-3	-1	0	0.6	0.25	0
225	tetX7_R107A	tetX7	10	R107A	2	2	0.5	-1	-1	0	0.2	0.25	0
212	tetX7_D109A	tetX7	11	D109A	32	16	2	-5	-4	-2	1	1	1
213	tetX7_I113A	tetX7	12	I113A	32	8	1	-5	-3	-1	1	0.75	0.5
214	tetX7_L114A	tetX7	13	L114A	8	2	0.5	-3	-1	0	0.6	0.25	0
215	tetX7_E149A	tetX7	14	E149A	32	8	2	-5	-3	-2	1	0.75	1
216	tetX7_I155A	tetX7	15	I155A	4	2	0.5	-2	-1	0	0.4	0.25	0
226	tetX7_G159A	tetX7	16	G159A	1	1	0.5	0	0	0	0	0	0
227	tetX7_S162A	tetX7	17	S162A	8	4	0.5	-3	-2	0	0.6	0.5	0
228	tetX7_R165A	tetX7	18	R165A	8	2	0.5	-3	-1	0	0.6	0.25	0
229	tetX7_L198A	tetX7	19	L198A	4	2	0.5	-2	-1	0	0.4	0.25	0
230	tetX7_F229A	tetX7	20	F229A	2	1	0.5	-1	0	0	0.2	0	0
231	tetX7_F274A	tetX7	21	F274A	16	8	0.5	-4	-3	0	0.8	0.75	0
232	tetX7_W288A	tetX7	22	W288A	1	1	0.5	0	0	0	0	0	0
236	tetX7_G300A	tetX7	23	G300A	1	1	0.5	0	0	0	0	0	0
237	tetX7_D301A	tetX7	24	D301A	1	1	0.5	0	0	0	0	0	0
238	tetX7_G311A	tetX7	25	G311A	4	2	0.5	-2	-1	0	0.4	0.25	0
239	tetX7_Q312A	tetX7	26	Q312A	32	16	2	-5	-4	-2	1	1	1
240	tetX7_G313A	tetX7	27	G313A	4	4	0.5	-2	-2	0	0.4	0.5	0
241	tetX7_L328A	tetX7	28	L328A	4	2	0.5	-2	-1	0	0.4	0.25	0
242	tetX7_Y343A	tetX7	29	Y343A	4	2	0.5	-2	-1	0	0.4	0.25	0
269	tet50_G11A	tet50	2	G11A	1	1	0.5	0	0	0	0	0	#DIV/0!
270	tet50_L23A	tet50	3	L23A	2	1	0.5	-1	0	0	0.2	0	#DIV/0!
271	tet50_E34A	tet50	4	E34A	1	1	0.5	0	0	0	0	0	#DIV/0!
272	tet50_R40A	tet50	5	R40A	2	1	0.5	-1	0	0	0.2	0	#DIV/0!
273	tet50_G43A	tet50	6	G43A	2	1	0.5	-1	0	0	0.2	0	#DIV/0!
274	tet50_D47A	tet50	7	D47A	1	1	0.5	0	0	0	0	0	#DIV/0!
275	tet50_E102A	tet50	8	E102A	16	2	0.5	-4	-1	0	0.8	1	#DIV/0!
276	tet50_I103A	tet50	9	I103A	1	1	0.5	0	0	0	0	0	#DIV/0!
277	tet50_R105A	tet50	10	R105A	1	1	0.5	0	0	0	0	0	#DIV/0!
278	tet50_D107A	tet50	11	D107A	2	1	1	-1	0	-1	0.2	0	#DIV/0!
279	tet50_I111A	tet50	12	I111A	1	1	0.5	0	0	0	0	0	#DIV/0!
280	tet50_L112A	tet50	13	L112A	1	1	0.5	0	0	0	0	0	#DIV/0!
281	tet50_E147A	tet50	14	E147A	4	1	0.5	-2	0	0	0.4	0	#DIV/0!
282	tet50_I153A	tet50	15	I153A	1	1	0.5	0	0	0	0	0	#DIV/0!
283	tet50_G157A	tet50	16	G157A	1	2	0.5	0	-1	0	0	1	#DIV/0!
284	tet50_S160A	tet50	17	S160A	1	2	0.5	0	-1	0	0	1	#DIV/0!
285	tet50_R163A	tet50	18	R163A	1	2	0.5	0	-1	0	0	1	#DIV/0!
286	tet50_L192A	tet50	19	L192A	1	1	0.5	0	0	0	0	0	#DIV/0!
287	tet50_F223A	tet50	20	F223A	2	1	0.5	-1	0	0	0.2	0	#DIV/0!
288	tet50_F266A	tet50	21	F266A	1	1	0.5	0	0	0	0	0	#DIV/0!
289	tet50_W279A	tet50	22	W279A	1	1	0.5	0	0	0	0	0	#DIV/0!
290	tet50_G288A	tet50	23	G288A	1	1	0.5	0	0	0	0	0	#DIV/0!
291	tet50_D289A	tet50	24	D289A	1	1	0.5	0	0	0	0	0	#DIV/0!
292	tet50_G299A	tet50	25	G299A	1	1	0.5	0	0	0	0	0	#DIV/0!
293	tet50_Q300A	tet50	26	Q300A	8	1	0.5	-3	0	0	0.6	0	#DIV/0!
294	tet50_G301A	tet50	27	G301A	1	1	0.5	0	0	0	0	0	#DIV/0!
295	tet50_L316A	tet50	28	L316A	1	1	0.5	0	0	0	0	0	#DIV/0!
296	tet50_Y330A	tet50	29	Y330A	1	1	0.5	0	0	0	0	0	#DIV/0!

## Sheet: Tab05_mut-kinetics
Protein	type	Substrate	R squared	Km	error in Km	kcat	error in kcat	kcat/Km	Dkcat/kcat	DKm/Km	error in kcat/Km	Vmax	Vmax error
TetX7_L25A	DES1	Tet	0.9816	10.74	1.189	0.1044	0.0269157	0.00972067	0.257813	0.110708	0.00358227	0.04176	0.001124
TetX7_L25A	DES1	Doxy	0.9073	13.01	4.74	0.065725	0.0890833	0.00505188	1.35539	0.364335	0.00868787	0.02629	0.002342
TetX7_L25A	DES1	Tig	0.8055	21.69	8.675	0.056	0.135402	0.00258183	2.41789	0.399954	0.00727521	0.0224	0.003033
TetX7_G47A	DES1	Tet	0.7082	13.93	6.837	0.030275	0.146656	0.00217337	4.84412	0.490811	0.0115948	0.01211	0.001776
TetX7_G47A	DES1	Tig	0.4646	17.69	14.74	0.0228725	0.27697	0.00129296	12.1093	0.833239	0.0167342	0.009149	0.002534
TetX7_D109A	DES1	Tet	0.9342	7.372	1.618	0.08005	0.0493754	0.0108587	0.616807	0.219479	0.00908094	0.03202	0.001581
TetX7_D109A	DES1	Doxy	0.9811	12.12	1.438	0.08085	0.0304545	0.00667079	0.37668	0.118647	0.00330422	0.03234	0.0009849
TetX7_D109A	DES1	Tig	0.9254	113.5	39.46	0.149475	0.222947	0.00131696	1.49153	0.347665	0.00242215	0.05979	0.01333
TetX7_I113A	DES1	Tet	0.9882	8.374	0.7623	0.132925	0.0218732	0.0158735	0.164553	0.0910318	0.00405704	0.05317	0.001163
TetX7_I113A	DES1	Doxy	0.9899	17.33	1.528	0.111775	0.0283382	0.0064498	0.253529	0.0881708	0.00220389	0.04471	0.001267
TetX7_I113A	DES1	Tig	0.9472	33.75	6.728	0.104275	0.0824023	0.00308963	0.79024	0.199348	0.00305746	0.04171	0.003437
Tet50_E102A	DES2	Doxy	0.8065	2.066	0.7226	0.029975	0.0682319	0.0145087	2.27629	0.349758	0.0381006	0.01199	0.0008181
Tet50_D107A	DES2	Tet	0.9799	9.107	1.14	0.052875	0.0307281	0.00580597	0.581147	0.125178	0.00410091	0.02115	0.0006499
Tet50_D107A	DES2	Doxy	0.9736	14.13	2.192	0.066975	0.0452034	0.00473992	0.67493	0.155131	0.00393442	0.02679	0.001211
Tet50_E147A	DES2	Tet	0.9521	3.017	0.528	0.07315	0.0316063	0.0242459	0.432075	0.175008	0.0147193	0.02926	0.0009248
Tet50_E147A	DES2	Doxy	0.9728	3.562	0.4594	0.073025	0.0246628	0.0205011	0.337731	0.128972	0.00956794	0.02921	0.0007204
TetX7_WT	DES1	Doxy	0.9832	5.618	0.629	0.113475	0.027473	0.0201985	0.242106	0.111962	0.00715163	0.04539	0.001247
TetX7_WT	DES1	Tet	0.9308	2.968	0.6804	0.0984	0.046189	0.0331536	0.469401	0.229245	0.0231627	0.03936	0.001818
TetX7_WT	DES1	Tig	0.8343	8.284	2.95	0.069825	0.0994271	0.0084289	1.42395	0.356108	0.0150039	0.02793	0.002777
Tet50_WT	DES2	Doxy	0.9749	3.575	0.4441	0.1537	0.0238452	0.042993	0.155141	0.124224	0.0120107	0.06148	0.001466
Tet50_WT	DES2	Tet	0.9416	2.3	0.4825	0.0727	0.0388583	0.0316087	0.534502	0.209783	0.0235259	0.02908	0.00113

## Sheet: Tab06_mut-therm
Protein	type	Ligand	Buffer	Salt	Task	Analysis Group	Replicate Mismatch	Reference Mismatch	Tm B - Mean	Tm B Lower 95%	Tm B Upper 95%	Tm B - Median	Tm B - Std. Error	Tm B - Min	Tm B - Max	dTm B - Mean	dTm B Lower 95%	dTm B Upper 95%	dTm B - Median	dTm B - Std. Error	dTm B - Min	dTm B - Max	Tm D - Mean	Tm D Lower 95%	Tm D Upper 95%	Tm D - Median	Tm D - Std. Error	Tm D - Min	Tm D - Max	dTm D - Mean	dTm D Lower 95%	dTm D Upper 95%	dTm D - Median	dTm D - Std. Error	dTm D - Min	dTm D - Max	Tm_frac
Tet50_D107A	DES2				Sample	AG 1			47.9312	47.5505	48.3119	47.9339	0.119622	47.6575	48.1995								47.1802	46.6175	47.7429	47.1802	0.176818	46.8088	47.5516								0.985416
Tet50_E102A	DES2				Sample	AG 1			49.66	49.338	49.9819	49.6971	0.101162	49.3947	49.851								49.7131	49.408	50.0182	49.7131	0.0958776	49.4903	49.9359								1.02096
Tet50_E147A	DES2				Sample	AG 1			49.2345	49.1036	49.3654	49.2286	0.041136	49.14	49.3406								49.4828	49.2898	49.6758	49.4828	0.0606484	49.3343	49.6314								1.01221
Tet50_L23A	DES2				Sample	AG 1			45.5887	45.3753	45.8021	45.6145	0.0670545	45.404	45.7219								45.6215	45.3243	45.9187	45.6586	0.0933947	45.3617	45.807								0.937257
Tet50_Q300A	DES2				Sample	AG 1			49.0769	48.7324	49.4214	49.0407	0.108247	48.8699	49.3562								49.4439	49.139	49.7489	49.4439	0.0958209	49.2213	49.6666								1.00897
Tet50_S160A	DES2				Sample	AG 1			57.1701	56.9055	57.4346	57.1247	0.0831348	57.0339	57.397								60.466	60.3479	60.5841	60.5031	0.0371113	60.3546	60.5031								1.17536
Tet50_WT	DES2				Sample	AG 1			48.6406	48.5373	48.7438	48.6326	0.032445	48.5705	48.7266								49	48.8818	49.1182	49.0371	0.0371399	48.8886	49.0371								1
TetX7_D109A	DES1				Sample	AG 1			41.2296	41.1036	41.3557	41.2322	0.0396139	41.1361	41.318								42.3149	42.1967	42.4331	42.3521	0.0371389	42.2035	42.3521								0.953502
TetX7_G311A	DES1				Sample	AG 1			46.5017	46.1425	46.8608	46.5718	0.112863	46.1839	46.6792								46.8167	46.4824	47.1509	46.891	0.105029	46.5196	46.9652								1.07543
TetX7_G47A	DES1				Sample	AG 1			38.5513	38.0412	39.0614	38.6096	0.16028	38.1095	38.8767								38.6075	38.1983	39.0166	38.6817	0.128557	38.2363	38.8301								0.891562
TetX7_WT	DES1				Sample	AG 1			43.2402	43.1228	43.3577	43.2141	0.0368981	43.184	43.3488								44.5061	44.201	44.8113	44.5061	0.0958931	44.2833	44.729								1

## Sheet: Tab06_mut-therm_v2
#	Well	Protein_v1	Protein	type	Ligand	Buffer	Salt	Task	Tm B	dTm B	B Fit	Tm B Start	Tm B End	Flag Indicator	Single/Multiple	Analysis Mode	Tm D	dTm D	High Background	High NPC	Algorithm Failure	Sparse Data	Low Signal	Poor Fit	Replicate Mismatch	Multiple Melts	Reference Mismatch	Analysis Group	Experiment File Name
7	A09	Tet50_102	Tet50_E102A	DES2				Sample	49.616		1.01961	40.738	56.7443	0	Single	Auto	49.4903											AG 1	EXP20230619.eds
8	A10	Tet50_102	Tet50_E102A	DES2				Sample	49.851		1.04065	40.9419	56.9482	0	Single	Auto	49.7874											AG 1	EXP20230619.eds
9	A11	Tet50_102	Tet50_E102A	DES2				Sample	49.3947		1.08553	40.738	56.5404	0	Single	Auto	49.6388											AG 1	EXP20230619.eds
10	A12	Tet50_102	Tet50_E102A	DES2				Sample	49.7782		1.07909	42.3693	56.3365	1	Single	Auto	49.9359						Yes					AG 1	EXP20230619.eds
13	C05	Tet50_160	Tet50_S160A	DES2				Sample	57.397		1.10743	34.8753	70.1778	0	Single	Auto	60.5031											AG 1	EXP20230621.eds
14	C06	Tet50_160	Tet50_S160A	DES2				Sample	57.191		1.11111	34.6712	70.3818	0	Single	Auto	60.5031											AG 1	EXP20230621.eds
15	C07	Tet50_160	Tet50_S160A	DES2				Sample	57.0339		1.11364	34.5692	70.4839	0	Single	Auto	60.5031											AG 1	EXP20230621.eds
16	C08	Tet50_160	Tet50_S160A	DES2				Sample	57.0585		1.10702	34.9773	69.8717	0	Single	Auto	60.3546											AG 1	EXP20230621.eds
5	A05	Tet50_23	Tet50_L23A	DES2				Sample	45.7219		1.03807	37.0179	53.4448	0	Single	Auto	45.807											AG 1	EXP20230621.eds
6	A06	Tet50_23	Tet50_L23A	DES2				Sample	45.6342		1.05879	36.7118	53.6488	0	Single	Auto	45.6586											AG 1	EXP20230621.eds
7	A07	Tet50_23	Tet50_L23A	DES2				Sample	45.5948		1.07347	36.6098	53.7509	0	Single	Auto	45.6586											AG 1	EXP20230621.eds
8	A08	Tet50_23	Tet50_L23A	DES2				Sample	45.404		1.0402	36.6098	53.4448	0	Single	Auto	45.3617											AG 1	EXP20230621.eds
21	E05	Tet50_300	Tet50_Q300A	DES2				Sample	49.1332		1.11702	41.6093	55.6895	0	Single	Auto	49.5182											AG 1	EXP20230621.eds
22	E06	Tet50_300	Tet50_Q300A	DES2				Sample	49.3562		1.11166	42.0174	55.8935	0	Single	Auto	49.6666											AG 1	EXP20230621.eds
23	E07	Tet50_300	Tet50_Q300A	DES2				Sample	48.8699		1.15851	41.2011	55.3834	0	Single	Auto	49.2213											AG 1	EXP20230621.eds
24	E08	Tet50_300	Tet50_Q300A	DES2				Sample	48.9483		1.15651	41.3032	55.4854	0	Single	Auto	49.3697											AG 1	EXP20230621.eds
19	E06	Tet50-107	Tet50_D107A	DES2				Sample	47.8226		1.04944	38.078	55.9223	0	Single	Auto	46.9573											AG 1	EXP20230611C.eds
20	E07	Tet50-107	Tet50_D107A	DES2				Sample	47.6575		1.04805	37.6702	55.9223	0	Single	Auto	46.8088											AG 1	EXP20230611C.eds
21	E08	Tet50-107	Tet50_D107A	DES2				Sample	48.1995		1.03282	38.18	56.636	0	Single	Auto	47.403											AG 1	EXP20230611C.eds
22	E09	Tet50-107	Tet50_D107A	DES2				Sample	48.0452		1.03969	38.3839	56.1262	0	Single	Auto	47.5516											AG 1	EXP20230611C.eds
27	G06	Tet50-147	Tet50_E147A	DES2				Sample	49.3406		1.05508	40.2193	57.0439	0	Single	Auto	49.6314											AG 1	EXP20230611C.eds
28	G07	Tet50-147	Tet50_E147A	DES2				Sample	49.2234		1.04066	40.2193	56.84	0	Single	Auto	49.4828											AG 1	EXP20230611C.eds
29	G08	Tet50-147	Tet50_E147A	DES2				Sample	49.2339		1.04077	40.2193	57.1459	0	Single	Auto	49.4828											AG 1	EXP20230611C.eds
30	G09	Tet50-147	Tet50_E147A	DES2				Sample	49.14		1.03361	40.3213	57.3498	0	Single	Auto	49.3343											AG 1	EXP20230611C.eds
23	G01	Tet50-WT	Tet50_WT	DES2				Sample	48.6225		1.07783	39.5056	55.4124	0	Single	Auto	49.0371											AG 1	EXP20230611C.eds
24	G02	Tet50-WT	Tet50_WT	DES2				Sample	48.5705		1.08172	39.4036	55.4124	0	Single	Auto	48.8886											AG 1	EXP20230611C.eds
25	G03	Tet50-WT	Tet50_WT	DES2				Sample	48.6427		1.08053	39.5056	55.4124	0	Single	Auto	49.0371											AG 1	EXP20230611C.eds
26	G04	Tet50-WT	Tet50_WT	DES2				Sample	48.7266		1.08429	39.8115	55.5144	0	Single	Auto	49.0371											AG 1	EXP20230611C.eds
17	E01	TetX7_47	TetX7_G47A	DES1				Sample	38.1095		1.03117	29.8758	46.8128	1	Single	Auto	38.2363		Yes									AG 1	EXP20230621.eds
18	E02	TetX7_47	TetX7_G47A	DES1				Sample	38.5957		1.36786	29.3656	48.5473	1	Single	Auto	38.6817		Yes									AG 1	EXP20230621.eds
19	E03	TetX7_47	TetX7_G47A	DES1				Sample	38.6235		1.49083	29.2636	48.8534	1	Single	Auto	38.6817		Yes									AG 1	EXP20230621.eds
20	E04	TetX7_47	TetX7_G47A	DES1				Sample	38.8767		1.54345	29.2636	49.3636	2	Single	Auto	38.8301		Yes					Yes				AG 1	EXP20230621.eds
5	A06	TetX7-109	TetX7_D109A	DES1				Sample	41.318		1.06871	29.4108	50.3141	0	Single	Auto	42.3521											AG 1	EXP20230611C.eds
6	A07	TetX7-109	TetX7_D109A	DES1				Sample	41.2658		1.06652	29.3089	50.2121	0	Single	Auto	42.3521											AG 1	EXP20230611C.eds
7	A08	TetX7-109	TetX7_D109A	DES1				Sample	41.1361		1.06924	29.4108	50.0082	0	Single	Auto	42.2035											AG 1	EXP20230611C.eds
8	A09	TetX7-109	TetX7_D109A	DES1				Sample	41.1986		1.07156	29.4108	50.1101	0	Single	Auto	42.3521											AG 1	EXP20230611C.eds
25	E05	TetX7-311	TetX7_G311A	DES1				Sample	46.4992		1.04911	29.0137	59.2931	0	Single	Auto	46.8167											AG 1	EXP20230619.eds
26	E06	TetX7-311	TetX7_G311A	DES1				Sample	46.6792		1.05306	29.0137	59.497	0	Single	Auto	46.9652											AG 1	EXP20230619.eds
27	E07	TetX7-311	TetX7_G311A	DES1				Sample	46.1839		1.03497	29.1156	58.7833	0	Single	Auto	46.5196											AG 1	EXP20230619.eds
28	E08	TetX7-311	TetX7_G311A	DES1				Sample	46.6444		1.07873	28.6059	59.2931	0	Single	Auto	46.9652											AG 1	EXP20230619.eds
15	E01	TetX7-WT	TetX7_WT	DES1				Sample	43.3488		1.03612	30.7364	52.5574	0	Single	Auto	44.729											AG 1	EXP20230611C.eds
16	E02	TetX7-WT	TetX7_WT	DES1				Sample	43.184		1.03252	30.6344	52.2515	0	Single	Auto	44.4319											AG 1	EXP20230611C.eds
17	E03	TetX7-WT	TetX7_WT	DES1				Sample	43.2164		1.0352	30.6344	52.3534	0	Single	Auto	44.5804											AG 1	EXP20230611C.eds
18	E04	TetX7-WT	TetX7_WT	DES1				Sample	43.2117		1.03137	30.8384	52.2515	0	Single	Auto	44.2833											AG 1	EXP20230611C.eds

## Sheet: Tab07a_dom-X7
pos	dom	cons
1	FAD
2	FAD
3	FAD
4	FAD
5	FAD
6	FAD
7	FAD
8	FAD
9	FAD
10	FAD
11	FAD
12	FAD
13	FAD	Y
14	FAD
15	FAD
16	FAD
17	FAD
18	FAD	Y
19	FAD
20	FAD
21	FAD
22	FAD
23	FAD
24	FAD
25	FAD	Y
26	FAD
27	FAD
28	FAD
29	FAD
30	FAD
31	FAD
32	FAD
33	FAD
34	FAD
35	FAD
36	FAD	Y
37	FAD
38	FAD
39	FAD
40	FAD
41	FAD
42	FAD
43	FAD
44	FAD	Y
45	FAD
46	FAD
47	FAD	Y
48	FAD
49	FAD
50	FAD
51	FAD	Y
52	FAD
53	FAD
54	FAD
55	FAD
56	FAD
57	FAD
58	FAD
59	FAD
60	FAD
61	FAD
62	FAD
63	FAD
64	FAD
65	FAD
66	FAD
67	FAD
68	FAD
69	FAD
70	FAD
71	FAD
72	FAD
73	FAD
74	FAD
75	FAD
76	TET
77	TET
78	TET
79	TET
80	TET
81	TET
82	TET
83	TET
84	TET
85	TET
86	TET
87	TET
88	TET
89	TET
90	TET
91	TET
92	TET
93	TET
94	TET
95	TET
96	TET
97	TET
98	TET
99	TET
100	TET
101	TET
102	FAD
103	FAD
104	FAD	Y
105	FAD	Y
106	FAD
107	FAD	Y
108	FAD
109	FAD	Y
110	FAD
111	FAD
112	FAD
113	FAD	Y
114	FAD	Y
115	FAD
116	FAD
117	FAD
118	FAD
119	FAD
120	FAD
121	FAD
122	FAD
123	FAD
124	FAD
125	FAD
126	FAD
127	FAD
128	FAD
129	FAD
130	FAD
131	FAD
132	FAD
133	FAD
134	FAD
135	FAD
136	FAD
137	FAD
138	FAD
139	FAD
140	FAD
141	FAD
142	FAD
143	FAD
144	FAD
145	FAD
146	FAD
147	FAD
148	FAD
149	FAD	Y
150	FAD
151	FAD
152	FAD
153	FAD
154	FAD
155	FAD
156	FAD
157	FAD	Y
158	FAD
159	FAD	Y
160	FAD
161	FAD
162	FAD	Y
163	FAD
164	FAD
165	FAD	Y
166	FAD
167	FAD
168	FAD
169	FAD
170	FAD
171	FAD
172	FAD
173	TET
174	TET
175	TET
176	TET
177	TET
178	TET
179	TET
180	TET
181	TET
182	TET
183	TET
184	TET
185	TET
186	TET
187	TET
188	TET
189	TET
190	TET
191	TET
192	TET
193	TET
194	TET
195	TET
196	TET
197	TET
198	TET	Y
199	TET
200	TET
201	TET
202	TET
203	TET
204	TET
205	TET
206	TET
207	TET
208	TET
209	TET
210	TET
211	TET
212	TET
213	TET
214	TET
215	TET
216	TET
217	TET
218	TET
219	TET
220	TET
221	TET
222	TET
223	TET
224	TET
225	TET
226	TET
227	TET
228	TET
229	TET	Y
230	TET
231	TET
232	TET
233	TET
234	TET
235	TET
236	TET
237	TET
238	TET
239	TET
240	TET
241	TET
242	TET
243	TET
244	TET
245	TET
246	TET
247	TET
248	TET
249	TET
250	TET
251	TET
252	TET
253	TET
254	TET
255	TET
256	TET
257	TET
258	TET
259	TET
260	TET
261	TET
262	TET
263	TET
264	TET
265	TET
266	TET
267	TET
268	TET
269	TET
270	TET
271	TET
272	TET
273	TET
274	TET	Y
275	TET
276	TET
277	TET
278	TET
279	TET
280	TET
281	TET
282	TET
283	TET
284	TET
285	FAD
286	FAD
287	FAD
288	FAD	Y
289	FAD
290	FAD
291	FAD
292	FAD
293	FAD
294	FAD
295	FAD
296	FAD
297	FAD
298	FAD
299	FAD
300	FAD	Y
301	FAD	Y
302	FAD
303	FAD
304	FAD
305	FAD
306	FAD
307	FAD
308	FAD
309	FAD
310	FAD
311	FAD	Y
312	FAD	Y
313	FAD	Y
314	FAD
315	FAD
316	FAD
317	FAD
318	FAD
319	FAD
320	FAD
321	FAD	Y
322	FAD
323	FAD
324	FAD
325	FAD
326	FAD
327	FAD
328	FAD	Y
329	FAD
330	FAD
331	FAD
332	HEL
333	HEL
334	HEL
335	HEL
336	HEL
337	HEL
338	HEL
339	HEL	Y
340	HEL
341	HEL
342	HEL
343	HEL	Y
344	HEL
345	HEL
346	HEL
347	HEL
348	HEL
349	HEL
350	HEL
351	HEL
352	HEL
353	HEL
354	HEL
355	HEL
356	HEL
357	HEL
358	HEL
359	HEL
360	HEL
361	HEL
362	HEL
363	HEL
364	HEL
365	HEL
366	HEL
367	HEL
368	HEL
369	HEL
370	HEL
371	HEL
372	HEL
373	HEL
374	HEL
375	HEL
376	HEL
377	HEL
378	HEL

[truncated: 5 more sheets: Tab07b_dom-50, Tab07c_dom-all, Tab08_HMM-kinetics, Tab09_atc-kinetics, Tab10_mut-kinetics]
